# Supplementary material for: Crystal structure of N-(7-di­bromo­methyl-5-methyl-1,8-naphthyridin-2-yl)benzamide–pyrrolidine-2,5-dione (1/1)
Source: Acta Crystallogr E Crystallogr Commun. 2017 Jan 1;73(Pt 1):1–3. doi: 10.1107/S2056989016019034 (PMC5209757; doi:10.1107/S2056989016019034)
Supplement: Supplementary file 1 [file e-73-00001-sup1.cif]

##############################################################################
#                                                                            #
# This CIF contains the data in a paper accepted for publication in          #
# Acta Crystallographica Section E. It conforms to the requirements of       #
# Notes for Authors for Acta Crystallographica Section E, and has been       #
# peer reviewed under the auspices of the IUCr Commission on Journals.       #
#                                                                            #
# Full details of the Crystallographic Information File format               #
# are given in the paper "The Crystallographic Information File (CIF):       #
# a New Standard Archive File for Crystallography" by S. R. Hall, F. H.      #
# Allen and I. D. Brown [Acta Cryst. (1991), A47, 655-685].                  #
#                                                                            #
# The current version of the core CIF dictionary is obtainable from          #
# ftp://ftp.iucr.org/pub/cif_core.dic.                                       #
#                                                                            #
# Software is freely available for graphical display of the structure(s)     #
# in this CIF. For information consult the CIF software page                 #
# http://www.iucr.org/resources/cif/software.                                #
#                                                                            #
# This file may be used for bona fide research purposes within the           #
# scientific community so long as proper attribution is given to the journal # 
# article from which it was obtained.                                        #
#                                                                            #
##############################################################################
data_I
_database_code_depnum_ccdc_archive 'CCDC 1519551'
_audit_creation_method     SHELXL-97
_journal_date_recd_electronic     2016-10-18
_journal_date_accepted     2016-11-28
_journal_name_full     'Acta Crystallographica, Section E'
_journal_year     2017
_journal_volume     73
_journal_issue      1
_journal_page_first     1
_journal_page_last     3
_journal_paper_category     GO
_journal_paper_doi     10.1107/S2056989016019034
_journal_coeditor_code     WM5334
_publ_contact_author_name     'Shaoming Chi'
_publ_contact_author_address
;
College of Chemistry and Chemical Engineering
Yunnan Normal University
Kunming 650500
People's Republic of China
;
_publ_contact_author_email     chishaoming@gmail.com
_publ_contact_author_fax     '+0086-0871-65941088'
_publ_contact_author_phone     '+0086-15925122904'
_publ_section_title
;\
Crystal structure of
<i>N</i>-(7-dibromomethyl-5-methyl-1,8-naphthyridin-2-yl)benzamide--\
pyrrolidine-2,5-dione (1/1)
;
_publ_section_title_footnote     .
loop_
    _publ_author_name
    _publ_author_footnote
    _publ_author_address
    'Wang, Bang Zhong' .
;
College of Chemistry and Chemical Engineering
Yunnan Normal University
Kunming 650500
People's Republic of China
;
    'Zhou, Jun Ping' .
;
College of Chemistry and Chemical Engineering
Yunnan Normal University
Kunming 650500
People's Republic of China
;
    'Zhou, Yong' .
;
College of Chemistry and Chemical Engineering
Yunnan Normal University
Kunming 650500
People's Republic of China
;
    'Luo, Jian Song' .
;
College of Chemistry and Chemical Engineering
Yunnan Normal University
Kunming 650500
People's Republic of China
;
    'Yang, Jun Jie' .
;
College of Chemistry and Chemical Engineering
Yunnan Normal University
Kunming 650500
People's Republic of China
;
    'Chi, Shao Ming' .
;
College of Chemistry and Chemical Engineering
Yunnan Normal University
Kunming 650500
People's Republic of China
;
_publ_section_synopsis
;
The title crystal is a co-crystal with the 1,8-naphthyridine derivative
crystallizing with one molecule of succinimide per formula unit. In the
crystal, the two molecules are mutually linked by N---H...O and N---H...N
hydrogen bonds. The packing is consolidated by C---H...(O,N) hydrogen bonds
and \p--\p stacking interactions.
;
_chemical_name_systematic
;\
<i>N</i>-(7-Dibromomethyl-5-methyl-1,8-naphthyridin-2-yl)benzamide--\
pyrrolidine-2,5-dione (1/1)
;
_chemical_name_common     ?
_chemical_formula_moiety     'C17 H13 Br2 N3 O1, C4 H5 N O2'
_chemical_formula_sum     'C21 H18 Br2 N4 O3'
_chemical_formula_iupac     'C17 H13 Br2 N3 O1, C4 H5 N O2'
_chemical_formula_weight     534.21
_chemical_melting_point     ?
_symmetry_cell_setting     monoclinic
_symmetry_space_group_name_H-M     'P 21/c'
loop_
    _symmetry_equiv_pos_as_xyz
    'x, y, z'
    '-x, y+1/2, -z+1/2'
    '-x, -y, -z'
    'x, -y-1/2, z-1/2'
_cell_length_a     9.6931(19)
_cell_length_b     15.699(3)
_cell_length_c     14.614(3)
_cell_angle_alpha     90.00
_cell_angle_beta     108.99(3)
_cell_angle_gamma     90.00
_cell_volume     2103.0(7)
_cell_formula_units_Z     4
_cell_measurement_reflns_used     4129
_cell_measurement_theta_min     3.09
_cell_measurement_theta_max     26.00
_cell_measurement_temperature     293(2)
_exptl_crystal_description     block
_exptl_crystal_colour     white
_exptl_crystal_size_max     0.30
_exptl_crystal_size_mid     0.28
_exptl_crystal_size_min     0.26
_exptl_crystal_density_diffrn     1.687
_exptl_crystal_density_meas     ?
_exptl_crystal_density_method     'not measured'
_exptl_crystal_F_000     1064
_exptl_absorpt_coefficient_mu     3.886
_exptl_absorpt_correction_type     multi-scan
_exptl_absorpt_process_details
;
(<i>ABSCOR </i>; Higashi, 1995)
;
_exptl_absorpt_correction_T_min     0.3886
_exptl_absorpt_correction_T_max     0.4315
_exptl_special_details     ?
_diffrn_ambient_temperature     293(2)
_diffrn_radiation_type     MoK\a
_diffrn_radiation_wavelength     0.71073
_diffrn_radiation_source     'fine-focus sealed tube'
_diffrn_radiation_monochromator     graphite
_diffrn_measurement_device_type     'Rigaku R-AXIS RAPID'
_diffrn_measurement_method     '\w scans'
_diffrn_detector_area_resol_mean     ?
_diffrn_reflns_number     16558
_diffrn_reflns_av_R_equivalents     0.1247
_diffrn_reflns_av_sigmaI/netI     0.1164
_diffrn_reflns_theta_min     2.98
_diffrn_reflns_theta_max     26.00
_diffrn_reflns_theta_full     26.00
_diffrn_measured_fraction_theta_max     0.998
_diffrn_measured_fraction_theta_full     0.998
_diffrn_reflns_limit_h_min     -11
_diffrn_reflns_limit_h_max     11
_diffrn_reflns_limit_k_min     -19
_diffrn_reflns_limit_k_max     19
_diffrn_reflns_limit_l_min     -18
_diffrn_reflns_limit_l_max     18
_diffrn_standards_number     ?
_diffrn_standards_interval_count     ?
_diffrn_standards_interval_time     ?
_diffrn_standards_decay_%     ?
_refine_special_details
;
 Refinement of F^2^ against ALL reflections.  The weighted R-factor wR and
 goodness of fit S are based on F^2^, conventional R-factors R are based
 on F, with F set to zero for negative F^2^. The threshold expression of
 F^2^ > 2sigma(F^2^) is used only for calculating R-factors(gt) etc. and is
 not relevant to the choice of reflections for refinement.  R-factors based
 on F^2^ are statistically about twice as large as those based on F, and R-
 factors based on ALL data will be even larger.
;
_reflns_number_total     4129
_reflns_number_gt     2010
_reflns_threshold_expression     >2sigma(I)
_refine_ls_structure_factor_coef     Fsqd
_refine_ls_matrix_type     full
_refine_ls_R_factor_all     0.1538
_refine_ls_R_factor_gt     0.0616
_refine_ls_wR_factor_gt     0.1193
_refine_ls_wR_factor_ref     0.1477
_refine_ls_goodness_of_fit_ref     0.978
_refine_ls_restrained_S_all     0.978
_refine_ls_number_reflns     4129
_refine_ls_number_parameters     271
_refine_ls_number_restraints     0
_refine_ls_hydrogen_treatment     constr
_refine_ls_weighting_scheme     calc
_refine_ls_weighting_details
         'calc w=1/[\s^2^(Fo^2^)+(0.0633P)^2^+0.0000P] where P=(Fo^2^+2Fc^2^)/3'
_atom_sites_solution_hydrogens     geom
_atom_sites_solution_primary     direct
_atom_sites_solution_secondary     difmap
_refine_ls_shift/su_max     0.000
_refine_ls_shift/su_mean     0.000
_refine_diff_density_max     1.346
_refine_diff_density_min     -0.429
_refine_ls_extinction_method     none
_refine_ls_extinction_coef     ?
loop_
    _atom_type_symbol
    _atom_type_description
    _atom_type_scat_dispersion_real
    _atom_type_scat_dispersion_imag
    _atom_type_scat_source
    'C' 'C' 0.0033 0.0016
                         'International Tables Vol C Tables 4.2.6.8 and 6.1.1.4'
    'H' 'H' 0.0000 0.0000
                         'International Tables Vol C Tables 4.2.6.8 and 6.1.1.4'
    'N' 'N' 0.0061 0.0033
                         'International Tables Vol C Tables 4.2.6.8 and 6.1.1.4'
    'O' 'O' 0.0106 0.0060
                         'International Tables Vol C Tables 4.2.6.8 and 6.1.1.4'
    'Br' 'Br' -0.2901 2.4595
                         'International Tables Vol C Tables 4.2.6.8 and 6.1.1.4'
_computing_data_collection
;
PROCESS-AUTO (Rigaku, 1998)
;
_computing_cell_refinement
;
PROCESS-AUTO (Rigaku, 1998)
;
_computing_data_reduction
;
CrystalStructure (Rigaku/MSC, 2006)
;
_computing_structure_solution
;
SHELXS97 (Sheldrick, 2008)
;
_computing_structure_refinement
;
SHELXL97 (Sheldrick, 2008)
;
_computing_molecular_graphics
;
DIAMOND (Brandenburg, 1999)
;
_computing_publication_material
;
SHELXL97 (Sheldrick, 2008)
;
loop_
    _atom_site_type_symbol
    _atom_site_label
    _atom_site_fract_x
    _atom_site_fract_y
    _atom_site_fract_z
    _atom_site_U_iso_or_equiv
    _atom_site_adp_type
    _atom_site_calc_flag
    _atom_site_refinement_flags
    _atom_site_occupancy
    _atom_site_symmetry_multiplicity
    _atom_site_disorder_assembly
    _atom_site_disorder_group
    Br Br1 0.58390(8) 0.09771(5) 0.60551(6) 0.0662(3) Uani d . 1 1 . .
    Br Br2 0.59853(8) 0.16358(6) 0.40343(6) 0.0707(3) Uani d . 1 1 . .
    O O2 0.2878(5) 0.5578(3) 0.5158(3) 0.0569(13) Uani d . 1 1 . .
    N N2 0.1482(5) 0.3823(3) 0.4170(4) 0.0384(13) Uani d . 1 1 . .
    N N3 0.3233(5) 0.2797(3) 0.4629(4) 0.0412(13) Uani d . 1 1 . .
    C C10 -0.0753(6) 0.2634(4) 0.3453(5) 0.0472(17) Uani d . 1 1 . .
    H H10A -0.1506 0.2244 0.3211 0.057 Uiso calc R 1 1 . .
    C C16 0.1779(6) 0.2982(4) 0.4218(4) 0.0372(15) Uani d . 1 1 . .
    O O3 0.6209(5) 0.3572(3) 0.6728(4) 0.0670(14) Uani d . 1 1 . .
    C C11 0.0696(6) 0.2340(4) 0.3875(4) 0.0386(15) Uani d . 1 1 . .
    O O1 -0.2418(5) 0.5110(3) 0.2818(4) 0.0572(13) Uani d . 1 1 . .
    C C8 0.0100(6) 0.4067(4) 0.3782(5) 0.0408(15) Uani d . 1 1 . .
    N N1 -0.0060(5) 0.4946(3) 0.3799(4) 0.0431(14) Uani d . 1 1 . .
    H H1A 0.0691 0.5224 0.4148 0.052 Uiso calc R 1 1 . .
    C C18 0.3969(7) 0.5289(4) 0.5745(5) 0.0466(17) Uani d . 1 1 . .
    C C6 -0.1117(7) 0.6382(4) 0.3444(4) 0.0403(16) Uani d . 1 1 . .
    N N4 0.4396(5) 0.4441(3) 0.5798(4) 0.0440(13) Uani d . 1 1 . .
    H H4A 0.3908 0.4057 0.5406 0.053 Uiso calc R 1 1 . .
    C C5 -0.2391(7) 0.6855(4) 0.3129(5) 0.0472(17) Uani d . 1 1 . .
    H H5A -0.3286 0.6584 0.2872 0.057 Uiso calc R 1 1 . .
    C C12 0.1146(6) 0.1482(4) 0.3980(5) 0.0438(17) Uani d . 1 1 . .
    C C3 -0.1020(9) 0.8141(5) 0.3572(6) 0.065(2) Uani d . 1 1 . .
    H H3B -0.1000 0.8733 0.3614 0.078 Uiso calc R 1 1 . .
    C C7 -0.1274(7) 0.5432(4) 0.3325(5) 0.0443(17) Uani d . 1 1 . .
    C C21 0.5664(7) 0.4271(5) 0.6533(5) 0.0477(17) Uani d . 1 1 . .
    C C15 0.3601(6) 0.1989(4) 0.4687(4) 0.0397(15) Uani d . 1 1 . .
    C C1 0.0213(7) 0.6805(4) 0.3830(5) 0.0543(19) Uani d . 1 1 . .
    H H1B 0.1075 0.6494 0.4053 0.065 Uiso calc R 1 1 . .
    C C4 -0.2326(8) 0.7719(5) 0.3199(5) 0.063(2) Uani d . 1 1 . .
    H H4B -0.3187 0.8031 0.2989 0.075 Uiso calc R 1 1 . .
    C C19 0.5070(6) 0.5760(4) 0.6530(5) 0.0468(17) Uani d . 1 1 . .
    H H19A 0.4625 0.6011 0.6971 0.056 Uiso calc R 1 1 . .
    H H19B 0.5513 0.6209 0.6264 0.056 Uiso calc R 1 1 . .
    C C14 0.2609(7) 0.1317(4) 0.4380(5) 0.0463(17) Uani d . 1 1 . .
    H H14A 0.2943 0.0758 0.4447 0.056 Uiso calc R 1 1 . .
    C C2 0.0253(8) 0.7682(5) 0.3881(6) 0.071(2) Uani d . 1 1 . .
    H H2B 0.1143 0.7963 0.4125 0.085 Uiso calc R 1 1 . .
    C C17 0.5246(6) 0.1862(4) 0.5102(5) 0.0476(18) Uani d . 1 1 . .
    H H17A 0.5680 0.2398 0.5408 0.057 Uiso calc R 1 1 . .
    C C9 -0.1054(7) 0.3486(4) 0.3399(5) 0.0470(17) Uani d . 1 1 . .
    H H9A -0.2005 0.3680 0.3116 0.056 Uiso calc R 1 1 . .
    C C20 0.6209(7) 0.5095(4) 0.7050(5) 0.0555(19) Uani d . 1 1 . .
    H H20A 0.7159 0.5240 0.7006 0.067 Uiso calc R 1 1 . .
    H H20B 0.6286 0.5056 0.7727 0.067 Uiso calc R 1 1 . .
    C C13 0.0061(7) 0.0758(5) 0.3690(6) 0.070(2) Uani d . 1 1 . .
    H H13A 0.0573 0.0224 0.3811 0.105 Uiso calc R 1 1 . .
    H H13B -0.0487 0.0803 0.3014 0.105 Uiso calc R 1 1 . .
    H H13C -0.0592 0.0786 0.4062 0.105 Uiso calc R 1 1 . .
loop_
    _atom_site_aniso_label
    _atom_site_aniso_U_11
    _atom_site_aniso_U_22
    _atom_site_aniso_U_33
    _atom_site_aniso_U_12
    _atom_site_aniso_U_13
    _atom_site_aniso_U_23
    Br1 0.0729(5) 0.0613(5) 0.0558(5) 0.0189(4) 0.0090(4) 0.0111(4)
    Br2 0.0474(4) 0.1006(7) 0.0659(6) 0.0050(4) 0.0208(4) 0.0021(5)
    O2 0.051(3) 0.054(3) 0.055(3) 0.000(2) 0.002(3) -0.002(2)
    N2 0.037(3) 0.030(3) 0.046(3) 0.000(2) 0.010(3) -0.001(2)
    N3 0.035(3) 0.036(3) 0.048(4) 0.000(3) 0.008(3) -0.001(3)
    C10 0.039(4) 0.046(4) 0.053(5) -0.010(3) 0.009(3) -0.004(3)
    C16 0.035(3) 0.038(4) 0.040(4) 0.001(3) 0.014(3) -0.002(3)
    O3 0.068(3) 0.054(3) 0.069(4) 0.009(3) 0.009(3) 0.006(3)
    C11 0.037(3) 0.034(4) 0.041(4) -0.001(3) 0.008(3) -0.005(3)
    O1 0.042(3) 0.053(3) 0.063(3) 0.009(2) -0.001(3) 0.003(3)
    C8 0.039(4) 0.039(4) 0.043(4) 0.006(3) 0.011(3) 0.004(3)
    N1 0.032(3) 0.038(3) 0.052(4) 0.003(2) 0.004(3) 0.000(3)
    C18 0.041(4) 0.050(5) 0.051(5) -0.004(4) 0.017(4) -0.003(4)
    C6 0.044(4) 0.041(4) 0.037(4) 0.009(3) 0.014(3) 0.002(3)
    N4 0.047(3) 0.038(3) 0.045(4) -0.008(3) 0.013(3) -0.006(3)
    C5 0.041(4) 0.041(4) 0.057(5) 0.005(3) 0.012(3) 0.017(3)
    C12 0.044(4) 0.042(4) 0.050(4) -0.006(3) 0.022(3) -0.007(3)
    C3 0.077(5) 0.042(5) 0.064(5) 0.006(4) 0.007(4) 0.004(4)
    C7 0.037(4) 0.049(4) 0.044(5) 0.005(3) 0.008(3) 0.008(3)
    C21 0.047(4) 0.052(5) 0.042(4) 0.003(4) 0.012(4) 0.002(4)
    C15 0.042(3) 0.041(4) 0.035(4) 0.004(3) 0.009(3) -0.001(3)
    C1 0.046(4) 0.044(4) 0.063(5) 0.006(4) 0.004(4) 0.007(4)
    C4 0.054(5) 0.066(6) 0.062(6) 0.027(4) 0.011(4) 0.018(4)
    C19 0.042(4) 0.046(4) 0.051(5) -0.004(3) 0.015(3) -0.005(3)
    C14 0.050(4) 0.029(4) 0.063(5) -0.002(3) 0.023(4) -0.006(3)
    C2 0.062(5) 0.050(5) 0.078(6) 0.001(4) -0.006(4) 0.000(4)
    C17 0.043(3) 0.036(4) 0.052(5) 0.006(3) 0.001(3) 0.000(3)
    C9 0.037(3) 0.046(5) 0.056(5) -0.002(3) 0.012(3) -0.001(4)
    C20 0.046(4) 0.062(5) 0.051(5) -0.005(4) 0.006(4) -0.007(4)
    C13 0.056(5) 0.059(5) 0.093(7) -0.009(4) 0.023(5) -0.013(4)
_geom_special_details
;
 All esds (except the esd in the dihedral angle between two l.s. planes)
 are estimated using the full covariance matrix.  The cell esds are taken
 into account individually in the estimation of esds in distances, angles
 and torsion angles; correlations between esds in cell parameters are only
 used when they are defined by crystal symmetry.  An approximate (isotropic)
 treatment of cell esds is used for estimating esds involving l.s. planes.
;
loop_
    _geom_bond_atom_site_label_1
    _geom_bond_atom_site_label_2
    _geom_bond_site_symmetry_2
    _geom_bond_distance
    _geom_bond_publ_flag
    Br1 C17 . 1.918(6) ?
    Br2 C17 . 1.950(7) ?
    O2 C18 . 1.213(7) ?
    N2 C8 . 1.330(7) ?
    N2 C16 . 1.348(7) ?
    N3 C15 . 1.312(7) ?
    N3 C16 . 1.372(7) ?
    C10 C9 . 1.366(8) ?
    C10 C11 . 1.415(8) ?
    C10 H10A . 0.9300 ?
    C16 C11 . 1.424(8) ?
    O3 C21 . 1.211(7) ?
    C11 C12 . 1.408(8) ?
    O1 C7 . 1.225(7) ?
    C8 N1 . 1.390(7) ?
    C8 C9 . 1.410(8) ?
    N1 C7 . 1.383(7) ?
    N1 H1A . 0.8600 ?
    C18 N4 . 1.389(8) ?
    C18 C19 . 1.485(9) ?
    C6 C5 . 1.385(8) ?
    C6 C1 . 1.396(9) ?
    C6 C7 . 1.505(8) ?
    N4 C21 . 1.370(8) ?
    N4 H4A . 0.8600 ?
    C5 C4 . 1.359(9) ?
    C5 H5A . 0.9300 ?
    C12 C14 . 1.372(8) ?
    C12 C13 . 1.513(9) ?
    C3 C2 . 1.373(10) ?
    C3 C4 . 1.375(10) ?
    C3 H3B . 0.9300 ?
    C21 C20 . 1.505(9) ?
    C15 C14 . 1.399(8) ?
    C15 C17 . 1.524(8) ?
    C1 C2 . 1.379(9) ?
    C1 H1B . 0.9300 ?
    C4 H4B . 0.9300 ?
    C19 C20 . 1.529(8) ?
    C19 H19A . 0.9700 ?
    C19 H19B . 0.9700 ?
    C14 H14A . 0.9300 ?
    C2 H2B . 0.9300 ?
    C17 H17A . 0.9800 ?
    C9 H9A . 0.9300 ?
    C20 H20A . 0.9700 ?
    C20 H20B . 0.9700 ?
    C13 H13A . 0.9600 ?
    C13 H13B . 0.9600 ?
    C13 H13C . 0.9600 ?
loop_
    _geom_angle_atom_site_label_1
    _geom_angle_atom_site_label_2
    _geom_angle_atom_site_label_3
    _geom_angle_site_symmetry_1
    _geom_angle_site_symmetry_3
    _geom_angle
    _geom_angle_publ_flag
    C8 N2 C16 . . 118.2(5) ?
    C15 N3 C16 . . 116.9(5) ?
    C9 C10 C11 . . 120.5(6) ?
    C9 C10 H10A . . 119.8 ?
    C11 C10 H10A . . 119.8 ?
    N2 C16 N3 . . 113.7(5) ?
    N2 C16 C11 . . 123.7(5) ?
    N3 C16 C11 . . 122.6(5) ?
    C12 C11 C10 . . 125.9(6) ?
    C12 C11 C16 . . 118.2(5) ?
    C10 C11 C16 . . 115.9(5) ?
    N2 C8 N1 . . 112.4(5) ?
    N2 C8 C9 . . 122.8(6) ?
    N1 C8 C9 . . 124.8(5) ?
    C7 N1 C8 . . 128.3(5) ?
    C7 N1 H1A . . 115.8 ?
    C8 N1 H1A . . 115.8 ?
    O2 C18 N4 . . 125.0(6) ?
    O2 C18 C19 . . 127.0(6) ?
    N4 C18 C19 . . 107.9(6) ?
    C5 C6 C1 . . 119.1(6) ?
    C5 C6 C7 . . 116.6(6) ?
    C1 C6 C7 . . 124.3(6) ?
    C21 N4 C18 . . 113.9(6) ?
    C21 N4 H4A . . 123.0 ?
    C18 N4 H4A . . 123.0 ?
    C4 C5 C6 . . 119.7(6) ?
    C4 C5 H5A . . 120.1 ?
    C6 C5 H5A . . 120.1 ?
    C14 C12 C11 . . 117.9(6) ?
    C14 C12 C13 . . 120.4(6) ?
    C11 C12 C13 . . 121.7(6) ?
    C2 C3 C4 . . 119.3(7) ?
    C2 C3 H3B . . 120.3 ?
    C4 C3 H3B . . 120.3 ?
    O1 C7 N1 . . 122.0(6) ?
    O1 C7 C6 . . 121.1(6) ?
    N1 C7 C6 . . 116.8(6) ?
    O3 C21 N4 . . 124.9(6) ?
    O3 C21 C20 . . 127.3(7) ?
    N4 C21 C20 . . 107.8(6) ?
    N3 C15 C14 . . 124.4(6) ?
    N3 C15 C17 . . 112.3(5) ?
    C14 C15 C17 . . 123.4(6) ?
    C2 C1 C6 . . 120.1(6) ?
    C2 C1 H1B . . 119.9 ?
    C6 C1 H1B . . 119.9 ?
    C5 C4 C3 . . 121.7(7) ?
    C5 C4 H4B . . 119.2 ?
    C3 C4 H4B . . 119.2 ?
    C18 C19 C20 . . 105.4(5) ?
    C18 C19 H19A . . 110.7 ?
    C20 C19 H19A . . 110.7 ?
    C18 C19 H19B . . 110.7 ?
    C20 C19 H19B . . 110.7 ?
    H19A C19 H19B . . 108.8 ?
    C12 C14 C15 . . 120.1(6) ?
    C12 C14 H14A . . 119.9 ?
    C15 C14 H14A . . 119.9 ?
    C3 C2 C1 . . 120.1(7) ?
    C3 C2 H2B . . 120.0 ?
    C1 C2 H2B . . 120.0 ?
    C15 C17 Br1 . . 114.3(5) ?
    C15 C17 Br2 . . 108.3(4) ?
    Br1 C17 Br2 . . 110.3(3) ?
    C15 C17 H17A . . 107.9 ?
    Br1 C17 H17A . . 107.9 ?
    Br2 C17 H17A . . 107.9 ?
    C10 C9 C8 . . 118.9(6) ?
    C10 C9 H9A . . 120.5 ?
    C8 C9 H9A . . 120.5 ?
    C21 C20 C19 . . 105.0(5) ?
    C21 C20 H20A . . 110.8 ?
    C19 C20 H20A . . 110.8 ?
    C21 C20 H20B . . 110.8 ?
    C19 C20 H20B . . 110.8 ?
    H20A C20 H20B . . 108.8 ?
    C12 C13 H13A . . 109.5 ?
    C12 C13 H13B . . 109.5 ?
    H13A C13 H13B . . 109.5 ?
    C12 C13 H13C . . 109.5 ?
    H13A C13 H13C . . 109.5 ?
    H13B C13 H13C . . 109.5 ?
loop_
    _geom_hbond_atom_site_label_D
    _geom_hbond_atom_site_label_H
    _geom_hbond_atom_site_label_A
    _geom_hbond_site_symmetry_A
    _geom_hbond_distance_DH
    _geom_hbond_distance_HA
    _geom_hbond_distance_DA
    _geom_hbond_angle_DHA
    N1 H1A O2 . 0.86 2.22 3.060(7) 164.1
    N4 H4A N2 . 0.86 2.48 3.195(7) 140.7
    N4 H4A N3 . 0.86 2.27 3.098(7) 162.1
    C1 H1B O2 . 0.93 2.43 3.299(8) 156.1
    C9 H9A O1 . 0.93 2.30 2.870(8) 119.4
    C17 H17A O3 . 0.98 2.60 3.504(8) 154.2
    C19 H19B N3 3_666 0.97 2.58 3.538(8) 170.3
_iucr_refine_instructions_details
;
TITL 1 in P2(1)/c
CELL 0.71073   9.6931  15.6994  14.6143  90.000 108.985  90.000
ZERR   4   0.0019   0.0031   0.0029   0.000   0.030   0.000
LATT 1
SYMM -X, 0.5+Y, 0.5-Z
SFAC C  H  N  O  Br
UNIT 84 72 16 12 8
OMIT  -3.00  52.00
L.S. 8
ACTA
BOND $h
FMAP 2
PLAN 20
size 0.30 0.28 0.26
htab c17 o3
htab c9 o1
htab c1 o2
htab n4 n3
htab n4 n2
htab n1 o2
htab c19 n3_$1
eqiv $1 1-x,1-y,1-z
htab
mpla c1 c2 c3 c4 c5 c6
mpla c18 c19 c20 c21 n4
FREE N4   C20
WGHT  0.063200  0.000000
FVAR  0.092250
Br1    5   0.583899  0.097706  0.605512 11.000000  0.072920  0.061250 =
           0.055760  0.011060  0.009020  0.018900
Br2    5   0.598531  0.163583  0.403427 11.000000  0.047350  0.100560 =
           0.065930  0.002090  0.020830  0.005000
O2     4   0.287810  0.557842  0.515763 11.000000  0.051160  0.053510 =
           0.054610 -0.001820  0.001570 -0.000030
N2     3   0.148228  0.382276  0.416997 11.000000  0.037070  0.030130 =
           0.045630 -0.001310  0.010090 -0.000420
N3     3   0.323348  0.279681  0.462900 11.000000  0.034910  0.035940 =
           0.048460 -0.001500  0.007540  0.000060
C10    1  -0.075333  0.263354  0.345299 11.000000  0.038790  0.045960 =
           0.052630 -0.004300  0.009130 -0.010200
AFIX 43
H10A   2  -0.150631  0.224354  0.321050 11.000000 -1.200000
AFIX 0
C16    1   0.177940  0.298225  0.421753 11.000000  0.034990  0.037820 =
           0.039910 -0.002340  0.013870  0.001020
O3     4   0.620887  0.357235  0.672788 11.000000  0.068160  0.054310 =
           0.069090  0.006380  0.009190  0.008550
C11    1   0.069613  0.234004  0.387485 11.000000  0.037400  0.034460 =
           0.040870 -0.004990  0.008350 -0.000860
O1     4  -0.241758  0.510979  0.281756 11.000000  0.041840  0.053070 =
           0.063410  0.002910 -0.000990  0.008560
C8     1   0.009973  0.406657  0.378155 11.000000  0.039260  0.038750 =
           0.042650  0.003880  0.010920  0.005560
N1     3  -0.006032  0.494594  0.379863 11.000000  0.032390  0.037880 =
           0.052070 -0.000030  0.003980  0.002960
AFIX 43
H1A    2   0.069114  0.522353  0.414849 11.000000 -1.200000
AFIX 0
C18    1   0.396889  0.528905  0.574474 11.000000  0.040840  0.049590 =
           0.050900 -0.002910  0.017100 -0.003550
C6     1  -0.111727  0.638220  0.344383 11.000000  0.044190  0.040580 =
           0.036510  0.002110  0.013660  0.008560
N4     3   0.439585  0.444062  0.579837 11.000000  0.047420  0.038190 =
           0.044970 -0.006160  0.012990 -0.007880
AFIX 43
H4A    2   0.390823  0.405671  0.540562 11.000000 -1.200000
AFIX 0
C5     1  -0.239055  0.685539  0.312941 11.000000  0.040970  0.041220 =
           0.056650  0.017240  0.012170  0.005100
AFIX 43
H5A    2  -0.328621  0.658357  0.287183 11.000000 -1.200000
AFIX 0
C12    1   0.114587  0.148235  0.397975 11.000000  0.044090  0.042000 =
           0.049830 -0.006600  0.021530 -0.006320
C3     1  -0.102034  0.814149  0.357169 11.000000  0.076700  0.041530 =
           0.063860  0.004320  0.006770  0.006370
AFIX 43
H3B    2  -0.099999  0.873269  0.361417 11.000000 -1.200000
AFIX 0
C7     1  -0.127356  0.543153  0.332490 11.000000  0.036780  0.048940 =
           0.043850  0.008440  0.008370  0.004870
C21    1   0.566375  0.427102  0.653341 11.000000  0.047060  0.052340 =
           0.041830  0.001650  0.012020  0.002960
C15    1   0.360063  0.198919  0.468688 11.000000  0.041610  0.040630 =
           0.034670 -0.000860  0.009400  0.004480
C1     1   0.021330  0.680472  0.382966 11.000000  0.045770  0.043850 =
           0.063220  0.006500  0.003940  0.006300
AFIX 43
H1B    2   0.107511  0.649400  0.405284 11.000000 -1.200000
AFIX 0
C4     1  -0.232599  0.771854  0.319876 11.000000  0.054130  0.066450 =
           0.061740  0.018430  0.010710  0.027330
AFIX 43
H4B    2  -0.318686  0.803125  0.298862 11.000000 -1.200000
AFIX 0
C19    1   0.507031  0.575975  0.652973 11.000000  0.042470  0.046410 =
           0.051000 -0.004960  0.014630 -0.004190
AFIX 23
H19A   2   0.462454  0.601132  0.697145 11.000000 -1.200000
H19B   2   0.551329  0.620875  0.626378 11.000000 -1.200000
AFIX 0
C14    1   0.260919  0.131739  0.437979 11.000000  0.050430  0.028590 =
           0.063430 -0.005660  0.023440 -0.002270
AFIX 43
H14A   2   0.294280  0.075796  0.444699 11.000000 -1.200000
AFIX 0
C2     1   0.025275  0.768203  0.388064 11.000000  0.062060  0.050450 =
           0.078030 -0.000450 -0.006200  0.001130
AFIX 43
H2B    2   0.114256  0.796257  0.412452 11.000000 -1.200000
AFIX 0
C17    1   0.524639  0.186224  0.510231 11.000000  0.043010  0.036440 =
           0.052470  0.000370  0.000790  0.005920
AFIX 13
H17A   2   0.567960  0.239752  0.540839 11.000000 -1.200000
AFIX 0
C9     1  -0.105420  0.348572  0.339946 11.000000  0.036680  0.046130 =
           0.055880 -0.001290  0.011930 -0.002220
AFIX 43
H9A    2  -0.200470  0.367959  0.311562 11.000000 -1.200000
AFIX 0
C20    1   0.620928  0.509522  0.704986 11.000000  0.046190  0.062470 =
           0.050790 -0.007340  0.006020 -0.005070
AFIX 23
H20A   2   0.715863  0.523990  0.700597 11.000000 -1.200000
H20B   2   0.628616  0.505553  0.772705 11.000000 -1.200000
AFIX 0
C13    1   0.006095  0.075767  0.369018 11.000000  0.056370  0.059320 =
           0.093000 -0.013060  0.023300 -0.009290
AFIX 33
H13A   2   0.057333  0.022443  0.381078 11.000000 -1.500000
H13B   2  -0.048658  0.080298  0.301418 11.000000 -1.500000
H13C   2  -0.059218  0.078586  0.406189 11.000000 -1.500000
AFIX 0
HKLF 4
END
;
