# Supplementary material for: Crystal structure of N-(7-di­bromo­methyl-5-methyl-1,8-naphthyridin-2-yl)benzamide–pyrrolidine-2,5-dione (1/1)
Source: Acta Crystallogr E Crystallogr Commun. 2017 Jan 1;73(Pt 1):1–3. doi: 10.1107/S2056989016019034 (PMC5209757; doi:10.1107/S2056989016019034)
Supplement: Supplementary file 2 [file e-73-00001-Isup2.hkl]

# 
# h,k,l, Fc-squared, Fo-squared, sigma(Fo-squared) and status flag 
# 
data_I
_shelx_title ' 1 in P2(1)/c' 
_shelx_refln_list_code          4 
_shelx_F_calc_maximum      406.21 
_exptl_crystal_F_000      1064.00 
_reflns_d_resolution_high  0.8108 
 
loop_ 
 _symmetry_equiv_pos_as_xyz 
 'x, y, z' 
 '-x, y+1/2, -z+1/2' 
 '-x, -y, -z' 
 'x, -y-1/2, z-1/2' 
 
_cell_length_a     9.6931 
_cell_length_b    15.6994 
_cell_length_c    14.6143 
_cell_angle_alpha  90.000 
_cell_angle_beta  108.985 
_cell_angle_gamma  90.000 
 
_shelx_F_squared_multiplier     1.000 
 
loop_ 
 _refln_index_h 
 _refln_index_k 
 _refln_index_l 
 _refln_F_squared_calc 
 _refln_F_squared_meas 
 _refln_F_squared_sigma 
 _refln_observed_status 
   2   0   0    29199.45    28868.33    338.34 o 
   3   0   0     5109.30     5251.43     78.83 o 
   4   0   0    11638.97    12428.24    207.84 o 
   5   0   0    17240.75    16368.63    300.00 o 
   6   0   0    12022.49    13062.10    246.66 o 
   7   0   0     4139.06     4230.23    343.11 o 
   8   0   0      986.88      852.37    109.23 o 
   9   0   0       96.38       23.94     97.13 o 
  10   0   0     1224.46     1372.40    121.70 o 
  11   0   0      291.50      248.10    157.55 o 
   2   1   0    39469.04    37962.92    332.29 o 
   3   1   0    33805.15    33309.00    296.35 o 
   4   1   0     7454.01     7292.45     88.90 o 
   5   1   0     1739.19     1829.84     77.34 o 
   6   1   0     1561.99     1650.27     69.03 o 
   7   1   0     1831.50     2073.16     85.30 o 
   8   1   0     3069.36     3323.13    102.60 o 
   9   1   0      899.66      913.47     72.06 o 
  10   1   0        5.15       22.37     57.51 o 
  11   1   0      182.43      142.03     86.68 o 
   1   2   0     4538.36     3685.36    132.78 o 
   2   2   0      624.25      773.27     59.11 o 
   3   2   0       14.68        9.72     23.49 o 
   4   2   0     2282.01     2531.92     51.90 o 
   5   2   0      226.16      190.90     30.84 o 
   6   2   0       13.25        3.99     43.25 o 
   7   2   0     1553.43     1585.50     66.66 o 
   8   2   0       63.78       40.99     70.05 o 
   9   2   0      145.49      180.41     72.10 o 
  10   2   0       10.55       23.43     82.00 o 
  11   2   0       15.74       85.68     75.19 o 
   1   3   0     9286.30     9104.96     96.20 o 
   2   3   0    26745.37    25479.12    262.70 o 
   3   3   0     3206.68     3204.25     50.18 o 
   4   3   0     2670.49     2391.06     45.75 o 
   5   3   0      505.82      575.16     37.15 o 
   6   3   0      203.03      303.75     56.31 o 
   7   3   0      437.98      558.22     71.23 o 
   8   3   0      302.66      287.69     63.27 o 
   9   3   0     1150.19     1224.69     84.03 o 
  10   3   0       41.06       25.87     82.52 o 
  11   3   0       67.10      -28.01     91.15 o 
   0   4   0    12993.02    11324.04    193.52 o 
   1   4   0    15431.24    15528.67    171.85 o 
   2   4   0     4020.18     3776.26    105.83 o 
   3   4   0     1281.42     1583.84     56.43 o 
   4   4   0     9348.79     9805.51     91.72 o 
   5   4   0     2787.22     2736.64     49.42 o 
   6   4   0     2633.83     2664.74    101.62 o 
   7   4   0     2159.23     2457.28    175.20 o 
   8   4   0       65.56       51.74     63.02 o 
   9   4   0       91.21      103.13     76.03 o 
  10   4   0      379.39      461.95     86.73 o 
  11   4   0      116.31      144.75    116.58 o 
   1   5   0     1534.22     1415.86     44.00 o 
   2   5   0     9900.16    10813.09    119.99 o 
   3   5   0     5504.37     4778.28     65.84 o 
   4   5   0     2137.78     2390.25     62.54 o 
   5   5   0       65.16       70.56     33.36 o 
   6   5   0     1848.29     1773.12     70.59 o 
   7   5   0      813.89      725.27     60.78 o 
   8   5   0      280.65      330.66     63.50 o 
   9   5   0       72.44       48.79     73.59 o 
  10   5   0        7.46       21.84    102.78 o 
   0   6   0      556.68      651.27     60.04 o 
   1   6   0       74.60       64.20     30.43 o 
   2   6   0     2281.27     2228.96     47.77 o 
   3   6   0      339.07      372.33     32.32 o 
   4   6   0     2584.43     2603.37     95.99 o 
   5   6   0      649.80      634.97     33.85 o 
   6   6   0      159.27      189.70     32.72 o 
   7   6   0      333.04      298.66     59.57 o 
   8   6   0     1811.51     1866.10    155.18 o 
   9   6   0      163.81      155.37     76.46 o 
  10   6   0      262.15      290.82     86.51 o 
   1   7   0      160.33      153.83     35.76 o 
   2   7   0        8.48       48.43     39.36 o 
   3   7   0      349.93      295.74     32.42 o 
   4   7   0      629.26      753.68     62.11 o 
   5   7   0      234.14      166.17     32.20 o 
   6   7   0       57.49       50.41     32.84 o 
   7   7   0        0.96        8.88     58.42 o 
   8   7   0      162.34       95.86     65.07 o 
   9   7   0       38.87       88.71     70.16 o 
  10   7   0       76.24      101.78     78.48 o 
   0   8   0       46.73        7.51     64.55 o 
   1   8   0     2434.56     2676.03     68.63 o 
   2   8   0      418.38      454.49     38.15 o 
   3   8   0      231.80      295.43     30.77 o 
   4   8   0      250.11      191.78     51.61 o 
   5   8   0       19.75       58.12     28.30 o 
   6   8   0      102.72       92.50     33.15 o 
   7   8   0       21.32       -6.93     47.72 o 
   8   8   0      118.14       65.02     52.39 o 
   9   8   0        5.53      115.21     81.01 o 
  10   8   0        8.44      113.98    222.08 o 
   1   9   0      187.40      159.47     49.97 o 
   2   9   0       68.06       35.34     46.11 o 
   3   9   0      338.72      322.33     47.55 o 
   4   9   0      743.53      685.60     69.86 o 
   5   9   0      835.69      768.22     74.62 o 
   6   9   0      908.64     1018.52     70.99 o 
   7   9   0       23.00       25.34     43.86 o 
   8   9   0       23.31       51.38     46.47 o 
   9   9   0        1.16      252.61    196.50 o 
  10   9   0       83.17      538.16    259.68 o 
   0  10   0      724.63      623.15     87.80 o 
   1  10   0      525.19      569.48     57.74 o 
   2  10   0      173.10      159.96     47.99 o 
   3  10   0       16.90       20.33     39.06 o 
   4  10   0      352.08      285.08     46.00 o 
   5  10   0     1543.06     1462.25    294.34 o 
   6  10   0      213.83      202.23     60.72 o 
   7  10   0       51.06       44.59     94.00 o 
   8  10   0        3.24      -50.66    149.40 o 
   9  10   0       19.56      140.89    180.37 o 
   1  11   0     1690.76     1815.15    121.26 o 
   2  11   0       21.62       57.98     57.92 o 
   3  11   0        3.49       28.91     59.76 o 
   4  11   0       29.48       30.17     33.42 o 
   5  11   0       91.83       92.16    160.80 o 
   6  11   0       16.78      -25.26     41.20 o 
   7  11   0       26.95     -150.60    117.14 o 
   8  11   0       35.93      161.20    221.49 o 
   9  11   0        2.20      466.96    229.30 o 
   0  12   0     2066.38     1813.26    135.18 o 
   1  12   0      664.70      806.86     81.58 o 
   2  12   0     2762.63     2945.90    111.47 o 
   3  12   0      306.11      307.29     65.27 o 
   4  12   0      106.14       98.62     51.05 o 
   5  12   0      976.68     1156.22    270.25 o 
   6  12   0      545.48      733.14    269.08 o 
   7  12   0      107.51      437.21    316.67 o 
   8  12   0        1.88      -18.00    395.39 o 
   1  13   0      945.92      982.12    106.63 o 
   2  13   0     1270.59     1424.96     84.74 o 
   3  13   0     2909.64     2998.68    257.57 o 
   4  13   0     1135.74     1175.12     95.64 o 
   5  13   0       79.29     -220.90    240.88 o 
   6  13   0        0.57      -41.31    127.85 o 
   7  13   0       43.85      355.13    137.45 o 
   8  13   0      186.93      459.71    192.16 o 
   0  14   0       23.11      -52.88    130.43 o 
   1  14   0      170.42       97.87     67.30 o 
   2  14   0      113.38      114.58     65.56 o 
   3  14   0        1.06       77.70     62.20 o 
   4  14   0      186.12      137.25     42.02 o 
   5  14   0      305.43      484.11    265.55 o 
   6  14   0      174.40      179.77    113.80 o 
   7  14   0       15.39     -197.65    342.52 o 
   1  15   0       16.57      -35.22     80.68 o 
   2  15   0        0.54       -0.97     94.78 o 
   3  15   0      300.18      342.89     61.50 o 
   4  15   0      297.32      335.46    365.43 o 
   5  15   0       17.59     -120.30     80.20 o 
   6  15   0       78.03      384.23    305.51 o 
   7  15   0       29.50      482.93    203.28 o 
   0  16   0       97.72       65.80    182.13 o 
   1  16   0      369.52      381.72    101.00 o 
   2  16   0      149.76      246.72     69.48 o 
   3  16   0       19.59      -15.07     68.97 o 
   4  16   0      430.70      514.53    248.52 o 
   5  16   0      221.94      225.69     81.13 o 
   6  16   0      157.86      291.41    325.48 o 
   1  17   0      312.35      234.58     99.80 o 
   2  17   0      155.34      293.73    129.57 o 
   3  17   0      120.50      240.98     64.24 o 
   4  17   0      109.17      273.30    213.27 o 
   5  17   0       12.33      135.13    306.68 o 
   0  18   0        0.75      102.93    132.22 o 
   1  18   0        4.53       65.77     81.13 o 
   2  18   0        4.96      -61.14     79.42 o 
   3  18   0       74.42      234.06    306.09 o 
   4  18   0       10.82     -132.71     91.22 o 
   1  19   0       16.42       78.12    126.84 o 
   2  19   0       77.33      242.40    125.10 o 
 -11   1   1       33.80       29.86     75.95 o 
 -10   1   1       19.61       58.48     84.15 o 
  -9   1   1      120.36      111.68     59.94 o 
  -8   1   1        3.15        4.12     67.64 o 
  -7   1   1      344.01      335.08     58.30 o 
  -6   1   1     1046.31     1194.53     66.34 o 
  -5   1   1      356.56      234.83     33.28 o 
  -4   1   1     1361.38     1389.52     45.27 o 
  -3   1   1      327.55      368.83     24.88 o 
  -2   1   1       80.36       63.44     19.25 o 
   1   1   1     2162.47     1904.63     41.54 o 
   2   1   1     4474.15     4684.16     69.15 o 
   3   1   1       10.85       33.57     24.95 o 
   4   1   1     3754.13     3849.22     55.68 o 
   5   1   1     7045.00     6638.11     87.95 o 
   6   1   1     5922.13     6040.21     98.45 o 
   7   1   1       40.17       73.61     53.37 o 
   8   1   1      176.19      163.63     56.61 o 
   9   1   1       96.25      136.86     60.18 o 
  10   1   1      374.49      491.97     84.36 o 
  11   1   1      183.47       81.51     86.34 o 
 -11   2   1       17.76      -48.64     71.09 o 
 -10   2   1       85.52       14.34     82.10 o 
  -9   2   1      426.68      376.99     74.86 o 
  -8   2   1      761.85      714.07    102.51 o 
  -7   2   1      580.85      697.24     66.82 o 
  -6   2   1     1167.21     1258.01     71.48 o 
  -5   2   1       24.27       -7.07     36.73 o 
  -4   2   1    12384.85    11842.79    116.57 o 
  -3   2   1    11184.09    11346.06     98.88 o 
  -2   2   1    12130.50    11449.95    129.43 o 
  -1   2   1     4321.04     4320.50     77.51 o 
   0   2   1      896.03      839.38     41.07 o 
   1   2   1     4702.08     4616.45     76.67 o 
   2   2   1    20446.48    19391.23    241.97 o 
   3   2   1    31252.23    32813.97    416.39 o 
   4   2   1    18942.53    19833.09    228.74 o 
   5   2   1      965.32      914.09     59.95 o 
   6   2   1       19.98       50.50     52.99 o 
   7   2   1      805.77     1037.21     54.79 o 
   8   2   1     2967.47     3028.83     78.13 o 
   9   2   1      652.52      639.04     92.33 o 
  10   2   1      137.78       82.07     74.75 o 
  11   2   1        5.36       75.74    100.88 o 
 -11   3   1       64.90       89.82     85.08 o 
 -10   3   1      642.52      671.79     94.25 o 
  -9   3   1      584.35      497.04     81.45 o 
  -8   3   1     1959.80     2052.30     96.06 o 
  -7   3   1       98.14       75.13     42.23 o 
  -6   3   1     1547.55     1462.60     57.54 o 
  -5   3   1     4438.47     4851.01     82.63 o 
  -4   3   1     7236.33     6938.27     93.06 o 
  -3   3   1     3844.60     3477.30     44.32 o 
  -2   3   1      153.66       83.88     46.12 o 
  -1   3   1     9284.26     9056.16    130.70 o 
   0   3   1    35205.97    32499.76    309.82 o 
   1   3   1    31462.37    32926.60    421.33 o 
   2   3   1    10390.95     9872.63    138.76 o 
   3   3   1      102.56       93.74     51.30 o 
   4   3   1      143.22      102.63     45.09 o 
   5   3   1     3250.36     3719.91     83.55 o 
   6   3   1     6426.97     6800.32    128.50 o 
   7   3   1      862.37     1017.08     82.77 o 
   8   3   1       56.62       64.32     66.68 o 
   9   3   1      237.60      302.41     86.74 o 
  10   3   1      225.78      317.52     95.51 o 
 -11   4   1      378.71      244.11     94.80 o 
 -10   4   1      495.91      545.94     90.62 o 
  -9   4   1       63.71       83.46     80.90 o 
  -8   4   1      115.80      132.20     60.04 o 
  -7   4   1      359.63      298.63     47.44 o 
  -6   4   1     2018.55     1942.75     63.34 o 
  -5   4   1     4372.00     4832.57     85.74 o 
  -4   4   1      654.22      456.98     30.21 o 
  -3   4   1     4312.76     4908.92     57.84 o 
  -2   4   1     7317.35     8105.77    131.12 o 
  -1   4   1    17626.17    17312.95    352.64 o 
   0   4   1     5892.44     5514.68    196.57 o 
   1   4   1     5559.04     5510.77     82.42 o 
   2   4   1      226.82      387.18     38.36 o 
   3   4   1       13.08      139.58     32.61 o 
   4   4   1      548.85      551.54     60.33 o 
   5   4   1     1523.03     1432.17     91.63 o 
   6   4   1      216.85      221.97     60.60 o 
   7   4   1       17.66       11.50     64.78 o 
   8   4   1      719.12      693.27     84.19 o 
   9   4   1      620.81      524.29     90.71 o 
  10   4   1        6.30       20.55     88.20 o 
 -11   5   1       41.14       68.57     84.28 o 
 -10   5   1        1.69      167.24     79.21 o 
  -9   5   1      759.88      786.64     90.44 o 
  -8   5   1     1285.41     1372.41     61.26 o 
  -7   5   1     1509.24     1631.33     56.05 o 
  -6   5   1      694.08      661.56     42.74 o 
  -5   5   1     1759.20     1960.41     47.73 o 
  -4   5   1     2448.48     2696.76     46.03 o 
  -3   5   1     2291.30     2116.87     39.30 o 
  -2   5   1     5214.38     5315.09     61.03 o 
  -1   5   1     2103.95     2033.16     45.67 o 
   0   5   1     1217.19     1035.69     45.43 o 
   1   5   1      305.88      300.56     41.75 o 
   2   5   1     5688.49     5822.53     87.44 o 
   3   5   1     8679.92     8029.18    154.00 o 
   4   5   1     1154.04     1143.16     56.04 o 
   5   5   1      854.72      916.51     76.49 o 
   6   5   1      183.96      234.14     60.01 o 
   7   5   1       74.56       53.32     65.51 o 
   8   5   1       15.34       44.38     70.78 o 
   9   5   1      114.60      166.00     77.37 o 
  10   5   1       35.90       83.49     90.63 o 
 -10   6   1       14.65       66.36     78.12 o 
  -9   6   1       32.54       17.23     59.20 o 
  -8   6   1      352.79      397.16     50.89 o 
  -7   6   1       41.08       45.69     44.43 o 
  -6   6   1       25.85      -18.63     34.91 o 
  -5   6   1      267.76      287.19     33.04 o 
  -4   6   1       41.71       42.31     30.90 o 
  -3   6   1     1079.87     1123.59    106.69 o 
  -2   6   1      272.14      329.41     32.04 o 
  -1   6   1      139.66      106.93     31.61 o 
   0   6   1      164.76      179.48     39.23 o 
   1   6   1      578.57      430.39     44.76 o 
   2   6   1     2078.76     2402.40     57.06 o 
   3   6   1     3131.05     2878.12     75.30 o 
   4   6   1       73.25      109.83     45.49 o 
   5   6   1      152.53      129.07     52.72 o 
   6   6   1      563.82      602.77     60.22 o 
   7   6   1      973.28      985.58     84.69 o 
   8   6   1      395.22      354.55     65.55 o 
   9   6   1      142.08      289.10     85.74 o 
  10   6   1       28.63        3.22    102.27 o 
 -10   7   1       10.68      319.29    191.54 o 
  -9   7   1      442.52      386.14     77.93 o 
  -8   7   1      143.26      108.57     43.45 o 
  -7   7   1        3.02       -0.47     40.46 o 
  -6   7   1       99.94       60.46     34.61 o 
  -5   7   1      102.68       93.54     25.24 o 
  -4   7   1      569.59      496.69     82.83 o 
  -3   7   1     3222.78     2968.65     88.89 o 
  -2   7   1    10918.92    11706.05    127.80 o 
  -1   7   1     1566.76     1916.66     58.89 o 
   0   7   1       95.88       40.58     41.29 o 
   1   7   1     1648.99     1666.25     61.61 o 
   2   7   1     1093.06     1141.04     60.61 o 
   3   7   1     3236.03     2964.69     84.67 o 
   4   7   1      293.05      296.77     44.11 o 
   5   7   1       63.46       78.20     60.31 o 
   6   7   1      460.88      481.17     69.65 o 
   7   7   1       81.10      143.03     73.86 o 
   8   7   1      483.02      500.12     79.54 o 
   9   7   1        4.82     -117.68     96.38 o 
  10   7   1      104.60       87.11     99.37 o 
 -10   8   1      291.16      323.05    204.32 o 
  -9   8   1       11.79       12.25     70.55 o 
  -8   8   1       61.33       37.19     29.42 o 
  -7   8   1     1130.18     1080.06     41.56 o 
  -6   8   1     2244.77     2386.80     88.95 o 
  -5   8   1     2247.24     2131.50    129.17 o 
  -4   8   1     1096.07     1279.85    138.75 o 
  -3   8   1      143.15       95.16     23.92 o 
  -2   8   1      263.28      225.89     41.94 o 
  -1   8   1      762.27      800.87     72.59 o 
   0   8   1    14333.75    15020.54    192.36 o 
   1   8   1     5950.00     5840.83    111.91 o 
   2   8   1      825.98      882.81     61.24 o 
   3   8   1      218.36      184.57     51.97 o 
   4   8   1      370.98      256.46     45.73 o 
   5   8   1     1153.85     1202.89     82.67 o 
   6   8   1      264.20      259.14     65.97 o 
   7   8   1       16.46      -37.57     74.85 o 
   8   8   1        0.01        0.26     66.17 o 
   9   8   1        0.32       56.08     88.22 o 
  10   8   1        0.50     -604.55    403.03 o 
 -10   9   1       50.63     -198.58    367.78 o 
  -9   9   1      262.76      847.87    364.26 o 
  -8   9   1      838.23      862.76    209.42 o 
  -7   9   1      427.43      479.24     69.35 o 
  -6   9   1     1442.74     1466.56    149.08 o 
  -5   9   1     1001.35     1054.75    163.58 o 
  -4   9   1     1336.18     1639.15    223.25 o 
  -3   9   1     2631.74     2856.23     68.41 o 
  -2   9   1     2444.43     2330.79     60.86 o 
  -1   9   1     1013.57     1054.37     58.46 o 
   0   9   1        2.15       33.64     49.90 o 
   1   9   1       53.56       18.54     51.51 o 
   2   9   1     2280.43     2320.44     91.65 o 
   3   9   1     1754.64     1800.63     81.78 o 
   4   9   1       20.20       73.78     42.39 o 
   5   9   1      210.38      222.48     75.94 o 
   6   9   1        3.63       51.90     49.22 o 
   7   9   1      163.76      197.43     66.79 o 
   8   9   1      105.24      100.49     69.08 o 
   9   9   1       80.14      313.08    424.18 o 
  -9  10   1        2.31     -216.61    144.41 o 
  -8  10   1        1.01      646.26    254.98 o 
  -7  10   1      538.66      389.02     70.57 o 
  -6  10   1      216.22       63.86     96.28 o 
  -5  10   1       53.75       95.18    207.98 o 
  -4  10   1      372.71      370.77    118.69 o 
  -3  10   1       29.10       37.62     39.66 o 
  -2  10   1     1524.30     1703.50     70.71 o 
  -1  10   1      247.71      257.55     43.64 o 
   0  10   1      753.15      836.56     66.33 o 
   1  10   1        4.84        1.46     56.50 o 
   2  10   1      659.30      714.94     73.92 o 
   3  10   1     2309.99     2143.97    110.58 o 
   4  10   1     1048.61     1045.86     53.82 o 
   5  10   1     2774.64     2427.03    149.40 o 
   6  10   1       20.90      -14.44     45.93 o 
   7  10   1       89.61       25.78     50.27 o 
   8  10   1       30.40      -77.84    153.57 o 
   9  10   1       71.77       59.16    242.64 o 
  -9  11   1        1.98     -240.43    176.55 o 
  -8  11   1      184.03       63.69    186.83 o 
  -7  11   1      136.47       80.01     66.41 o 
  -6  11   1      567.71      494.64    127.75 o 
  -5  11   1       52.87      136.00    125.44 o 
  -4  11   1      223.18      152.75    204.45 o 
  -3  11   1       73.91      112.78     33.93 o 
  -2  11   1     2434.69     2383.02    109.40 o 
  -1  11   1     4729.50     5162.90    101.15 o 
   0  11   1     2449.27     2437.68    151.25 o 
   1  11   1     3020.77     3152.57    104.63 o 
   2  11   1      553.95      559.83     74.98 o 
   3  11   1      552.03      394.19     80.13 o 
   4  11   1     4437.63     4180.61    253.11 o 
   5  11   1      257.47      249.34     42.56 o 
   6  11   1      242.03      195.31     63.43 o 
   7  11   1       86.97      108.15     49.69 o 
   8  11   1       72.32     -203.21    209.19 o 
   9  11   1        5.27      184.48    242.05 o 
  -9  12   1       49.56       54.98    223.60 o 
  -8  12   1        7.83     -121.53    148.19 o 
  -7  12   1       26.02      -88.27     67.12 o 
  -6  12   1      215.97      289.06    246.75 o 
  -5  12   1      854.57      858.94    257.33 o 
  -4  12   1     2349.30     2497.81    193.88 o 
  -3  12   1      253.94      289.23     80.63 o 
  -2  12   1      357.63      359.19     65.57 o 
  -1  12   1        1.33       12.59     51.08 o 
   0  12   1     1403.44     1555.72     71.09 o 
   1  12   1     2634.28     2677.69    120.70 o 
   2  12   1     1118.34     1100.17     82.97 o 
   3  12   1       71.78      135.47     81.50 o 
   4  12   1      298.04      279.91     41.91 o 
   5  12   1       54.98       46.99     37.35 o 
   6  12   1       73.21       13.57    128.08 o 
   7  12   1      720.29      531.43    221.05 o 
   8  12   1       69.02      342.75    346.63 o 
  -8  13   1        6.77       84.60    168.03 o 
  -7  13   1        1.69       22.33    259.68 o 
  -6  13   1        5.05      212.68    157.45 o 
  -5  13   1       86.44     -117.50    233.83 o 
  -4  13   1      485.97      453.56    233.83 o 
  -3  13   1       49.72       68.36     50.48 o 
  -2  13   1     1216.01     1116.27     81.52 o 
  -1  13   1      294.99      266.12     67.47 o 
   0  13   1       55.56       47.37     71.57 o 
   1  13   1       17.43      -34.32     50.84 o 
   2  13   1     1230.43      924.23     94.96 o 
   3  13   1      117.61       88.15     58.42 o 
   4  13   1      158.72      194.31     47.37 o 
   5  13   1      245.60       54.75     80.42 o 
   6  13   1      238.84      394.62    220.90 o 
   7  13   1      353.04       35.46    215.03 o 
   8  13   1       90.07      267.24    334.29 o 
  -8  14   1      147.11      232.65    191.53 o 
  -7  14   1        4.39      105.93    150.35 o 
  -6  14   1        3.23      292.58    169.20 o 
  -5  14   1       86.99     -410.67    273.78 o 
  -4  14   1        4.95     -209.15    144.53 o 
  -3  14   1      189.85      226.48     57.40 o 
  -2  14   1      771.27      756.98     66.63 o 
  -1  14   1       89.35       76.98     61.07 o 
   0  14   1      236.75      241.99     75.93 o 
   1  14   1      380.98      465.48     77.40 o 
   2  14   1     2489.37     2542.11    116.51 o 
   3  14   1       75.52      109.70     55.61 o 
   4  14   1      121.82      132.36     46.62 o 
   5  14   1       27.72       -3.46     58.68 o 
   6  14   1       64.58      367.58    218.82 o 
   7  14   1      120.24      344.00    427.71 o 
  -7  15   1       54.41     -249.81    166.54 o 
  -6  15   1      242.13      514.66    195.05 o 
  -5  15   1      312.95      498.21    282.00 o 
  -4  15   1       27.40     -126.90    150.40 o 
  -3  15   1      520.30      467.43    200.93 o 
  -2  15   1      428.92      478.01     82.07 o 
  -1  15   1      591.21      726.16    132.78 o 
   0  15   1      985.10      925.73    133.45 o 
   1  15   1      234.97      180.22     89.45 o 
   2  15   1       57.26       89.70     79.21 o 
   3  15   1      287.30      207.01     61.59 o 
   4  15   1      259.14      288.50     88.18 o 
   5  15   1      342.89      205.94    142.28 o 
   6  15   1      144.54      300.35    239.70 o 
  -6  16   1       11.30      -90.48    184.48 o 
  -5  16   1        9.04       70.50    272.60 o 
  -4  16   1      101.67      277.30    265.55 o 
  -3  16   1      273.13      240.48    236.18 o 
  -2  16   1      478.94      402.73     57.61 o 
  -1  16   1      125.24       76.38     89.92 o 
   0  16   1       57.33       68.26     82.50 o 
   1  16   1       98.57      145.84     95.03 o 
   2  16   1      157.63      210.48     65.59 o 
   3  16   1       77.72       62.88     66.06 o 
   4  16   1       24.22       85.23     64.30 o 
   5  16   1       58.36      108.10    287.88 o 
   6  16   1       82.54     -259.24    272.60 o 
  -5  17   1       20.23     -289.06    307.86 o 
  -4  17   1       35.24      525.23    298.46 o 
  -3  17   1       68.20      185.65    158.63 o 
  -2  17   1        8.13      -44.72     91.13 o 
  -1  17   1       73.15      128.07    127.37 o 
   0  17   1       64.74       79.66     71.58 o 
   1  17   1       14.28       39.99     88.24 o 
   2  17   1        1.35       78.98     75.29 o 
   3  17   1       27.78       66.89     73.54 o 
   4  17   1       28.40       32.98    122.67 o 
   5  17   1        4.02      321.49    442.98 o 
  -4  18   1        3.91      305.51    299.63 o 
  -3  18   1      126.87      266.73    277.30 o 
  -2  18   1       48.06      -44.51    121.03 o 
  -1  18   1        8.51       85.48     67.30 o 
   0  18   1       66.18      119.97     83.38 o 
   1  18   1      161.30      217.01     97.50 o 
   2  18   1       66.33      -57.10     81.33 o 
   3  18   1       54.39     -106.68    113.05 o 
  -2  19   1       34.08       57.24    103.16 o 
  -1  19   1       52.73      -51.15     74.76 o 
   0  19   1        7.60       73.67    144.45 o 
   1  19   1       54.19      118.79    118.55 o 
 -11   0   2      101.15      115.15    226.78 o 
 -10   0   2       82.26       99.75     88.98 o 
  -9   0   2      762.88      805.97    130.12 o 
  -8   0   2      529.59      598.60     68.23 o 
  -7   0   2      739.01      880.18     84.06 o 
  -6   0   2      104.70       77.82     50.07 o 
  -5   0   2      143.01      174.12     45.37 o 
  -4   0   2      738.94      724.79     45.36 o 
  -3   0   2      258.00      374.02     34.95 o 
  -2   0   2     5374.42     5531.99     78.69 o 
  -1   0   2     9811.95     8553.47    346.04 o 
   1   0   2    10649.12    10173.92    146.23 o 
   2   0   2        9.34      132.78     83.43 o 
   3   0   2     2827.15     2802.42    131.60 o 
   4   0   2     1690.37     1930.75    177.76 o 
   5   0   2      816.11      804.57     62.54 o 
   6   0   2       59.79      134.68     64.98 o 
   7   0   2     6082.14     6652.78    286.05 o 
   8   0   2       77.50      -14.20     77.02 o 
   9   0   2       43.36       66.69     81.86 o 
  10   0   2      115.67      126.69     89.96 o 
 -11   1   2      127.70      127.49     79.38 o 
 -10   1   2      218.04      179.22    109.57 o 
  -9   1   2      620.36      432.57    130.21 o 
  -8   1   2       66.54       83.23     53.17 o 
  -7   1   2      271.60      312.77     41.00 o 
  -6   1   2       34.61       56.21     31.57 o 
  -5   1   2     1155.75     1392.86     43.08 o 
  -4   1   2      100.17      140.53     25.01 o 
  -3   1   2       30.96       37.71     25.00 o 
  -2   1   2      851.82      817.71     38.96 o 
  -1   1   2      152.79      180.80     22.12 o 
   0   1   2     2805.27     2683.19     65.81 o 
   1   1   2      119.69      175.31     48.33 o 
   2   1   2      986.86      895.28     64.66 o 
   3   1   2      462.34      456.86     45.83 o 
   4   1   2     5563.74     5735.01     83.78 o 
   5   1   2     1044.95      994.43     49.74 o 
   6   1   2       11.88       32.07     43.53 o 
   7   1   2      710.94      755.37     57.56 o 
   8   1   2      213.16      270.81     61.34 o 
   9   1   2      627.04      550.43     61.53 o 
  10   1   2      275.48      239.04     53.94 o 
 -11   2   2        3.06       93.52     91.20 o 
 -10   2   2        2.46      -60.27     88.12 o 
  -9   2   2      395.34      396.33     89.03 o 
  -8   2   2      455.57      474.72     83.91 o 
  -7   2   2     2513.82     2395.11     83.03 o 
  -6   2   2      523.24      597.39     52.87 o 
  -5   2   2      754.11      898.39     45.60 o 
  -4   2   2     4115.67     4205.47    101.84 o 
  -3   2   2     3391.58     3042.66     36.01 o 
  -2   2   2     3572.61     3606.54     52.16 o 
  -1   2   2       50.65      135.43     21.70 o 
   0   2   2     3032.74     2593.10     41.31 o 
   1   2   2     3151.10     3487.71    130.39 o 
   2   2   2     3868.46     3710.29     74.70 o 
   3   2   2     1778.41     1470.24     90.08 o 
   4   2   2      842.91      860.25     56.25 o 
   5   2   2       35.11        0.36     48.45 o 
   6   2   2       54.03       34.42     47.45 o 
   7   2   2      456.65      387.38     61.63 o 
   8   2   2        4.72        3.28     45.22 o 
   9   2   2      175.20      123.60     65.76 o 
  10   2   2        5.36       55.78     71.59 o 
 -11   3   2        3.30        6.13     84.49 o 
 -10   3   2       12.59      -22.76     77.19 o 
  -9   3   2      124.29      174.57     67.98 o 
  -8   3   2     1177.92     1093.71    130.92 o 
  -7   3   2      179.93      192.20     63.63 o 
  -6   3   2     4833.70     5257.89    115.91 o 
  -5   3   2      288.97      239.27     38.89 o 
  -4   3   2     5727.43     5343.73     67.22 o 
  -3   3   2       85.32       64.00     21.81 o 
  -2   3   2        5.53      -33.54     22.36 o 
  -1   3   2     9985.90     9774.69    118.32 o 
   0   3   2     4367.14     4137.59    260.67 o 
   1   3   2    26416.71    27130.34    742.00 o 
   2   3   2     3408.40     3162.80     76.64 o 
   3   3   2      967.46     1130.21     50.54 o 
   4   3   2     9810.24    10596.01    348.39 o 
   5   3   2     1196.44     1157.44     64.75 o 
   6   3   2     3487.27     3530.18    100.59 o 
   7   3   2      198.18      290.30     76.14 o 
   8   3   2     1657.33     1492.41    101.70 o 
   9   3   2       99.95       75.47     66.21 o 
  10   3   2        6.62       69.38    156.87 o 
 -11   4   2        3.98       39.29     93.87 o 
 -10   4   2       92.87      185.19     77.15 o 
  -9   4   2      228.27      209.84     55.88 o 
  -8   4   2        9.90      -34.81     44.77 o 
  -7   4   2      179.82      207.17     47.64 o 
  -6   4   2      417.87      420.02     39.26 o 
  -5   4   2       37.79       80.55     33.92 o 
  -4   4   2     2301.92     2651.77     71.08 o 
  -3   4   2      653.83      710.54     44.65 o 
  -2   4   2       34.91      -11.69     47.74 o 
  -1   4   2     3983.44     4076.19     57.14 o 
   0   4   2     2587.12     2276.30     59.67 o 
   1   4   2     1224.07     1230.39     70.26 o 
   2   4   2     2446.34     2567.13     74.84 o 
   3   4   2       10.24       20.85     41.60 o 
   4   4   2     1386.37     1421.99     95.19 o 
   5   4   2     1559.29     1582.85     81.78 o 
   6   4   2     1358.52     1414.64     74.79 o 
   7   4   2        4.49      -21.10     55.64 o 
   8   4   2      333.82      349.07     83.70 o 
   9   4   2        1.23      -29.65     84.76 o 
  10   4   2       24.18       55.12     86.73 o 
 -11   5   2      113.74      -11.05     78.47 o 
 -10   5   2       22.02       48.53     70.60 o 
  -9   5   2      111.43       64.68     47.35 o 
  -8   5   2        1.93      -12.03     42.80 o 
  -7   5   2     1216.90     1228.87     58.51 o 
  -6   5   2     3456.30     3399.31     59.92 o 
  -5   5   2     2130.80     2244.47     41.14 o 
  -4   5   2      967.07      809.19     87.82 o 
  -3   5   2     5872.70     5624.50    136.88 o 
  -2   5   2      599.65      680.57     27.05 o 
  -1   5   2     2754.86     2586.41     89.55 o 
   0   5   2     4057.00     3523.40     69.68 o 
   1   5   2    10649.52    11072.94    229.00 o 
   2   5   2      265.63      413.45     29.02 o 
   3   5   2       13.52       27.89     54.37 o 
   4   5   2     2606.63     2660.99    101.78 o 
   5   5   2     1759.32     1961.90    114.55 o 
   6   5   2     1003.08     1059.72     90.10 o 
   7   5   2     1363.48     1288.29    153.15 o 
   8   5   2        1.88        7.89     74.12 o 
   9   5   2       43.67       15.20     86.64 o 
  10   5   2       26.76      -59.30    103.75 o 
 -11   6   2        1.30     -134.55    151.55 o 
 -10   6   2      518.33      301.02     75.24 o 
  -9   6   2     1293.22     1348.03     65.25 o 
  -8   6   2     2039.48     2164.96     85.31 o 
  -7   6   2     2111.15     2224.54     66.65 o 
  -6   6   2      466.06      437.74     34.37 o 
  -5   6   2     2065.99     2178.18     97.12 o 
  -4   6   2     6884.43     6703.23    155.88 o 
  -3   6   2    12990.70    13188.03    251.07 o 
  -2   6   2     4747.48     4505.71     67.83 o 
  -1   6   2     6830.02     6540.96     99.39 o 
   0   6   2      797.51      817.32     42.30 o 
   1   6   2     7497.38     7237.39    109.22 o 
   2   6   2    18183.59    18909.23    542.27 o 
   3   6   2    16842.89    16676.12    406.35 o 
   4   6   2     4005.58     4089.56    130.01 o 
   5   6   2      731.59      833.16     83.81 o 
   6   6   2       39.53       75.32     62.92 o 
   7   6   2      873.18      882.19     85.75 o 
   8   6   2     1057.98     1272.93    101.09 o 
   9   6   2      223.49      246.97     92.03 o 
  10   6   2       76.32      144.22    114.62 o 
 -10   7   2      659.05      954.25    264.97 o 
  -9   7   2      498.65      348.20     75.13 o 
  -8   7   2       46.99       59.72     34.66 o 
  -7   7   2     1110.83     1224.18     45.30 o 
  -6   7   2     2901.31     3072.37    119.44 o 
  -5   7   2     6328.81     6472.50    296.69 o 
  -4   7   2     5639.89     6408.42    128.99 o 
  -3   7   2      813.53      791.53     76.97 o 
  -2   7   2      891.82      703.78     43.65 o 
  -1   7   2    31658.67    33118.80    527.53 o 
   0   7   2     4869.98     4370.68     63.93 o 
   1   7   2     8952.28     8617.05    106.07 o 
   2   7   2      641.36      833.24     56.35 o 
   3   7   2      428.42      529.52     39.46 o 
   4   7   2     3199.90     2994.71     99.05 o 
   5   7   2     5943.61     6420.52    165.72 o 
   6   7   2     2450.20     2664.96    129.26 o 
   7   7   2      192.77      179.91     81.25 o 
   8   7   2        0.46      -20.27     83.95 o 
   9   7   2      115.75      227.52     86.86 o 
  10   7   2      238.12      394.11    127.24 o 
 -10   8   2        0.96      245.17    157.60 o 
  -9   8   2       48.38       65.32     70.42 o 
  -8   8   2      216.57      161.52     80.49 o 
  -7   8   2     1081.01     1267.41    111.51 o 
  -6   8   2       17.99      -61.03     62.20 o 
  -5   8   2       43.95       77.98     79.86 o 
  -4   8   2      236.32      129.92     83.97 o 
  -3   8   2     2090.87     2207.79     98.53 o 
  -2   8   2     1322.54     1169.99     68.01 o 
  -1   8   2       77.28      129.04     30.67 o 
   0   8   2     2018.27     2201.41     81.61 o 
   1   8   2     4694.29     4772.62     82.42 o 
   2   8   2      743.18      755.23     45.79 o 
   3   8   2      403.81      503.55     70.43 o 
   4   8   2      117.75      101.22     56.43 o 
   5   8   2      152.96      157.33     88.60 o 
   6   8   2       88.28       46.10     80.42 o 
   7   8   2      372.56      271.88     69.37 o 
   8   8   2      110.62      116.33     70.26 o 
   9   8   2        0.32       44.85     80.98 o 
 -10   9   2        1.29       47.00    348.98 o 
  -9   9   2        6.53      -20.15    168.03 o 
  -8   9   2      324.61      219.88    103.40 o 
  -7   9   2      403.70      324.46     68.25 o 
  -6   9   2     3555.19     3829.20    158.04 o 
  -5   9   2      792.05      718.22    119.26 o 
  -4   9   2      638.93      759.97    152.17 o 
  -3   9   2       21.78       45.82     37.73 o 
  -2   9   2      589.30      556.28     78.21 o 
  -1   9   2     1342.53     1373.07     51.13 o 
   0   9   2     3143.13     3096.99     67.77 o 
   1   9   2     1222.92     1183.60     51.57 o 
   2   9   2      496.51      591.38     66.73 o 
   3   9   2      211.55      112.88     43.40 o 
   4   9   2      319.73      228.43     75.46 o 
   5   9   2        6.66       80.96     80.19 o 
   6   9   2     1217.50     1153.41    248.54 o 
   7   9   2      240.40      274.15     66.15 o 
   8   9   2      197.56      368.48    117.19 o 
   9   9   2        8.28      173.58    199.65 o 
  -9  10   2      432.38      406.66    260.27 o 
  -8  10   2      746.01      541.07    239.12 o 
  -7  10   2      198.15      343.37     79.41 o 
  -6  10   2      101.51      -50.04    111.39 o 
  -5  10   2       80.10        9.40    123.38 o 
  -4  10   2     1117.86     1169.47    137.07 o 
  -3  10   2     7055.83     6961.79    314.91 o 
  -2  10   2     5428.58     5375.61    136.81 o 
  -1  10   2     2242.46     2638.65     74.93 o 
   0  10   2       18.43       -8.81     39.98 o 
   1  10   2     2264.37     2074.87     61.93 o 
   2  10   2     1619.81     1631.77     61.80 o 
   3  10   2     4370.39     4347.27    103.33 o 
   4  10   2     3972.49     3844.04    154.83 o 
   5  10   2       78.14       80.12     54.86 o 
   6  10   2      106.27       49.21     77.32 o 
   7  10   2      306.25      241.64     65.09 o 
   8  10   2      385.91      358.28     88.73 o 
   9  10   2      181.44      156.28    242.05 o 
  -9  11   2       65.76     -138.65    267.90 o 
  -8  11   2        1.09      -91.03    192.70 o 
  -7  11   2       50.14      -23.19     82.25 o 
  -6  11   2      923.38     1072.79    262.03 o 
  -5  11   2      662.02      759.88    117.96 o 
  -4  11   2      786.52      962.34    235.00 o 
  -3  11   2      232.23      256.43     59.06 o 
  -2  11   2      635.26      652.76     62.76 o 
  -1  11   2      951.09      866.15     72.40 o 
   0  11   2     1556.55     1683.54     65.38 o 
   1  11   2      193.44      206.38     51.47 o 
   2  11   2      120.72      161.03     49.57 o 
   3  11   2       27.43       65.20     49.91 o 
   4  11   2      315.32      268.94     50.81 o 
   5  11   2       35.77       37.69     62.75 o 
   6  11   2      875.40     1000.51     95.40 o 
   7  11   2        4.66      -30.72     61.56 o 
   8  11   2      125.26      195.50    206.80 o 
  -9  12   2        2.05      136.30    278.48 o 
  -8  12   2       32.33      184.48    270.25 o 
  -7  12   2       47.99      -60.50     70.07 o 
  -6  12   2      101.51      128.43    222.08 o 
  -5  12   2       59.01       66.98    131.60 o 
  -4  12   2        5.09      -65.38    106.70 o 
  -3  12   2      148.19      227.91     65.30 o 
  -2  12   2      172.37      132.66     93.91 o 
  -1  12   2       90.80       89.83     46.46 o 
   0  12   2      140.84      173.27     52.78 o 
   1  12   2      273.38      298.18     57.46 o 
   2  12   2      427.63      373.35     63.14 o 
   3  12   2       21.13      -11.11     57.81 o 
   4  12   2      193.25      128.07     47.70 o 
   5  12   2      455.31      335.88     85.43 o 
   6  12   2      342.64      282.77     72.37 o 
   7  12   2      165.31      104.83    355.44 o 
   8  12   2       54.74     -101.48    240.88 o 
  -8  13   2       20.20      334.88    300.81 o 
  -7  13   2        5.00      188.04    337.82 o 
  -6  13   2        3.97      400.68    265.55 o 
  -5  13   2       31.93       18.80    136.30 o 
  -4  13   2      100.11      218.15    129.47 o 
  -3  13   2       25.49       60.05     65.80 o 
  -2  13   2      752.53      732.19     99.67 o 
  -1  13   2       76.70       89.80     47.08 o 
   0  13   2      225.98      223.88     61.06 o 
   1  13   2     1324.17     1218.24     67.03 o 
   2  13   2      237.52      192.27     62.07 o 
   3  13   2      413.69      326.54     58.89 o 
   4  13   2      263.32      204.83     53.44 o 
   5  13   2        3.31       -5.08     66.30 o 
   6  13   2      190.39      143.00    147.26 o 
   7  13   2      197.21     -197.72    192.12 o 
  -8  14   2        2.20      191.53    311.38 o 
  -7  14   2        1.08      345.46    182.13 o 
  -6  14   2       29.02      415.96    274.95 o 
  -5  14   2       17.04       46.20    103.44 o 
  -4  14   2        1.44       19.98    212.68 o 
  -3  14   2      166.48      164.07     85.40 o 
  -2  14   2      233.27       59.20     89.35 o 
  -1  14   2       80.95        8.67     50.68 o 
   0  14   2       66.27       55.96     55.79 o 
   1  14   2      126.91      121.75     61.99 o 
   2  14   2       44.81      -11.16     62.97 o 
   3  14   2       31.63      -45.09     62.88 o 
   4  14   2      153.01      149.88     54.05 o 
   5  14   2      118.04       86.53     86.09 o 
   6  14   2        0.79      268.14    170.61 o 
   7  14   2       10.24       87.52    143.40 o 
  -7  15   2        6.97       27.03    178.60 o 
  -6  15   2        1.72      280.83    289.06 o 
  -5  15   2        6.21      110.45    159.80 o 
  -4  15   2       72.13      132.78    237.35 o 
  -3  15   2       29.61       59.61    106.72 o 
  -2  15   2       84.05      194.81    135.71 o 
  -1  15   2      152.61      214.04    109.96 o 
   0  15   2      245.70      134.12     60.98 o 
   1  15   2       53.09       14.18     85.94 o 
   2  15   2       58.57      -84.90     81.62 o 
   3  15   2      123.70      191.43     62.38 o 
   4  15   2       77.87       60.35     54.09 o 
   5  15   2        6.37       96.52    226.78 o 
   6  15   2       47.35      -68.19    300.81 o 
  -6  16   2        0.46      445.52    383.64 o 
  -5  16   2        8.05     -219.73    277.30 o 
  -4  16   2        2.50      -31.31    121.69 o 
  -3  16   2       21.02      -63.65     89.37 o 
  -2  16   2       72.92      160.31    112.84 o 
  -1  16   2       90.03      117.82     80.16 o 
   0  16   2       13.02       46.03     73.95 o 
   1  16   2        0.20      -31.23     91.70 o 
   2  16   2       51.94      206.00     75.92 o 
   3  16   2      234.82      303.73     68.45 o 
   4  16   2      117.40      148.64     57.58 o 
   5  16   2      252.04      297.07    144.84 o 
  -5  17   2       42.66      189.18    297.28 o 
  -4  17   2        1.61      -30.55    159.80 o 
  -3  17   2       13.25     -352.51    256.15 o 
  -2  17   2        0.51       96.87    148.05 o 
  -1  17   2       47.57      -51.47     97.27 o 
   0  17   2       50.80       19.63    107.85 o 
   1  17   2       70.82      145.84    100.00 o 
   2  17   2       54.79      214.50     89.15 o 
   3  17   2        6.06      277.30     70.93 o 
   4  17   2       15.87       -3.53    204.35 o 
  -4  18   2       81.86      430.06    303.16 o 
  -3  18   2       11.56       -1.18    153.93 o 
  -2  18   2       53.47     -187.10    136.29 o 
  -1  18   2        4.52      -14.92    101.06 o 
   0  18   2        8.28      -17.64     99.97 o 
   1  18   2        0.81       85.07    104.05 o 
   2  18   2       33.73       87.88     76.66 o 
   3  18   2        3.74     -109.97    123.67 o 
  -2  19   2       20.60       93.72    116.55 o 
  -1  19   2      111.09      436.70    120.22 o 
   0  19   2       96.83      346.16    115.57 o 
   1  19   2       55.94      180.49     93.95 o 
 -11   1   3       49.25      164.85     94.94 o 
 -10   1   3       87.31      -15.03    106.66 o 
  -9   1   3      346.34      331.81     94.26 o 
  -8   1   3      729.76      694.59     60.10 o 
  -7   1   3      351.11      352.59     36.54 o 
  -6   1   3     1700.01     1746.18     60.91 o 
  -5   1   3     1817.01     1766.68     41.21 o 
  -4   1   3     1434.11     1403.58     44.10 o 
  -3   1   3     8666.64     7618.62    100.66 o 
  -2   1   3     9817.63     9968.86    158.43 o 
  -1   1   3        8.69       34.03     41.55 o 
   0   1   3     3594.16     4126.46     85.82 o 
   1   1   3     2185.66     1895.93    109.05 o 
   2   1   3     3124.83     3271.56     71.51 o 
   3   1   3     1173.76     1069.71     82.52 o 
   4   1   3       23.24       30.31     40.54 o 
   5   1   3       60.02       59.17     37.39 o 
   6   1   3       17.96       31.65     49.70 o 
   7   1   3      213.45      245.23     47.62 o 
   8   1   3      588.31      671.62     58.66 o 
   9   1   3        0.69       11.59     53.97 o 
  10   1   3        0.45      -69.93    108.27 o 
 -11   2   3       17.44      137.66     97.15 o 
 -10   2   3      362.25      181.61    110.13 o 
  -9   2   3      350.02      328.33     72.15 o 
  -8   2   3     1999.65     2104.68     88.74 o 
  -7   2   3      969.85     1094.92     65.61 o 
  -6   2   3      572.23      712.46     40.28 o 
  -5   2   3      611.03      619.16     35.36 o 
  -4   2   3     1565.69     1580.13     37.28 o 
  -3   2   3     1659.37     1518.32     37.92 o 
  -2   2   3     2215.76     1952.93     48.37 o 
  -1   2   3     1281.05     1606.33    132.25 o 
   0   2   3        8.08       -8.69     47.54 o 
   1   2   3     1505.48     1393.92    122.50 o 
   2   2   3     2039.33     2075.47     72.47 o 
   3   2   3      820.61      983.58     57.27 o 
   4   2   3      124.19       85.07     36.08 o 
   5   2   3       38.29        4.38     36.34 o 
   6   2   3      209.92      176.20     38.14 o 
   7   2   3       40.93       19.57     47.32 o 
   8   2   3       24.90        8.25     48.55 o 
   9   2   3       10.41        7.53     53.41 o 
  10   2   3       14.03       33.78     68.44 o 
 -11   3   3      421.39      419.62    116.72 o 
 -10   3   3       33.29      101.72     64.49 o 
  -9   3   3      258.51      222.73     58.51 o 
  -8   3   3     2352.72     2402.29    103.20 o 
  -7   3   3     1180.93     1221.98     75.06 o 
  -6   3   3     2244.73     2241.89     62.91 o 
  -5   3   3     2332.71     2347.56     44.86 o 
  -4   3   3     1404.29     1540.74     43.98 o 
  -3   3   3     8458.12     7930.13     83.19 o 
  -2   3   3     9362.94     9423.31    113.10 o 
  -1   3   3     3611.06     3178.41     52.13 o 
   0   3   3       42.94      -16.48     34.98 o 
   1   3   3     2438.66     2273.97     62.24 o 
   2   3   3     5194.04     5752.89     70.07 o 
   3   3   3     6256.03     5826.94     96.84 o 
   4   3   3     2992.09     3047.81    127.30 o 
   5   3   3      170.35       96.21     49.90 o 
   6   3   3      235.48      165.08     47.18 o 
   7   3   3        7.30       24.18     57.45 o 
   8   3   3      892.94      826.93     87.85 o 
   9   3   3      214.47      168.06     84.24 o 
  10   3   3       20.61      100.43     84.31 o 
 -11   4   3      585.93      595.27     91.37 o 
 -10   4   3      557.96      560.39     68.65 o 
  -9   4   3      358.40      463.63     55.06 o 
  -8   4   3      366.38      317.13     65.16 o 
  -7   4   3      452.63      475.08     53.11 o 
  -6   4   3     1473.57     1169.14     78.30 o 
  -5   4   3     5134.85     5198.45     77.07 o 
  -4   4   3     7607.85     7535.60     97.21 o 
  -3   4   3      398.28      472.01     32.93 o 
  -2   4   3      823.40      943.69     38.28 o 
  -1   4   3    21577.31    22522.20    240.87 o 
   0   4   3    15684.50    14484.25    175.13 o 
   1   4   3     1955.98     1880.87     46.60 o 
   2   4   3     4245.16     3933.41    130.59 o 
   3   4   3     2258.50     2143.68     70.24 o 
   4   4   3     1353.63     1156.21    269.67 o 
   5   4   3     4807.74     4764.67    155.27 o 
   6   4   3     5069.19     5078.76    153.51 o 
   7   4   3      712.05      708.78     89.06 o 
   8   4   3       41.32       87.02     65.54 o 
   9   4   3      208.26      132.12     86.96 o 
  10   4   3      238.00      528.27    105.66 o 
 -11   5   3        0.86      110.14     69.31 o 
 -10   5   3       53.47      123.19     67.83 o 
  -9   5   3      578.58      787.02     58.93 o 
  -8   5   3     1159.27     1276.06     57.10 o 
  -7   5   3      531.87      609.28     46.24 o 
  -6   5   3       36.73       31.02     35.11 o 
  -5   5   3     4327.99     4423.12     49.54 o 
  -4   5   3     3571.64     3528.67     85.28 o 
  -3   5   3     5048.08     4654.01     98.14 o 
  -2   5   3     6369.03     5957.58     62.91 o 
  -1   5   3     3372.30     3248.53     45.11 o 
   0   5   3     1648.52     1723.18     82.07 o 
   1   5   3     9028.68     8530.62    129.40 o 
   2   5   3     8870.27     8609.80    159.90 o 
   3   5   3     1367.94     1318.59     77.58 o 
   4   5   3     3895.67     3930.96    104.12 o 
   5   5   3       40.04      -53.79     99.92 o 
   6   5   3      316.23      461.02     88.38 o 
   7   5   3      974.67      971.92     79.96 o 
   8   5   3      219.13      185.06     88.20 o 
   9   5   3      357.42      202.35     77.06 o 
  10   5   3      115.82       -0.71    109.19 o 
 -11   6   3        3.46       44.65    212.68 o 
 -10   6   3       68.68       42.45     58.31 o 
  -9   6   3      116.34       68.31     49.66 o 
  -8   6   3       16.61       48.57     39.45 o 
  -7   6   3        4.25       27.21     33.58 o 
  -6   6   3       35.77       49.51     95.76 o 
  -5   6   3       12.02       -3.36     71.19 o 
  -4   6   3      219.22      337.91     61.92 o 
  -3   6   3      416.38      526.38     52.82 o 
  -2   6   3     2148.24     2111.62     37.28 o 
  -1   6   3      473.97      407.57     38.08 o 
   0   6   3      185.85      184.61     40.44 o 
   1   6   3     1204.02     1099.73     57.64 o 
   2   6   3     1390.36     1688.28     92.94 o 
   3   6   3      666.14      862.31     85.89 o 
   4   6   3     1041.73     1069.87     91.04 o 
   5   6   3     1347.22     1387.16    189.18 o 
   6   6   3       93.06      130.22     99.40 o 
   7   6   3      152.97       62.89     59.62 o 
   8   6   3        7.27        5.90     85.66 o 
   9   6   3      110.64      229.97     85.00 o 
 -11   7   3        4.68      -16.55    151.80 o 
 -10   7   3       79.48       43.80     95.76 o 
  -9   7   3       17.66       29.05     40.64 o 
  -8   7   3      515.58      591.14    116.72 o 
  -7   7   3       73.13       11.35     79.26 o 
  -6   7   3        8.97       13.20     55.63 o 
  -5   7   3     1157.68     1214.89    109.74 o 
  -4   7   3     1886.83     1802.58    262.02 o 
  -3   7   3     7936.86     8133.34    198.80 o 
  -2   7   3     6889.01     8290.70    258.64 o 
  -1   7   3     3355.37     3229.21    106.68 o 
   0   7   3     3584.67     3665.89     86.52 o 
   1   7   3       20.54      -10.41     37.74 o 
   2   7   3      734.64      683.62     46.09 o 
   3   7   3      522.60      489.11     67.10 o 
   4   7   3     1612.54     1610.50    100.36 o 
   5   7   3      810.00      874.64    142.18 o 
   6   7   3       42.88       45.62     87.88 o 
   7   7   3      355.30      354.03     69.56 o 
   8   7   3      100.27      149.33     84.66 o 
   9   7   3      241.08      312.93    106.68 o 
 -10   8   3      311.64      391.28    251.45 o 
  -9   8   3      101.03      232.36    128.66 o 
  -8   8   3      103.27       59.70     81.21 o 
  -7   8   3     1430.69     1326.06    110.57 o 
  -6   8   3     2056.09     2276.99    260.94 o 
  -5   8   3     3673.66     3726.73    196.82 o 
  -4   8   3     1965.87     2249.83    140.10 o 
  -3   8   3      289.91      338.48     91.99 o 
  -2   8   3     3949.09     4050.24     94.66 o 
  -1   8   3     3690.15     3118.72    137.95 o 
   0   8   3    16686.44    17225.52    247.30 o 
   1   8   3     7623.34     7337.29    115.80 o 
   2   8   3     1214.30     1536.48     79.03 o 
   3   8   3      786.70      838.21     40.64 o 
   4   8   3     3341.85     3340.41    127.16 o 
   5   8   3     2931.98     3058.82    203.87 o 
   6   8   3      932.90      867.60    122.82 o 
   7   8   3     1161.40     1076.29    121.87 o 
   8   8   3        0.58       28.64     98.20 o 
   9   8   3       12.16      304.33    214.36 o 
 -10   9   3        3.89      -48.18    150.40 o 
  -9   9   3      128.88      101.68     78.62 o 
  -8   9   3      635.76      606.70    209.15 o 
  -7   9   3     1698.03     1767.67    126.22 o 
  -6   9   3     1313.34     1456.15    120.08 o 
  -5   9   3      211.13      177.99     85.53 o 
  -4   9   3     1508.51     1586.62    123.44 o 
  -3   9   3     3594.76     3684.44     81.74 o 
  -2   9   3     4395.12     4273.57     91.14 o 
  -1   9   3      249.83      291.01     59.07 o 
   0   9   3      199.96      203.45     58.53 o 
   1   9   3     1846.64     1737.88     95.31 o 
   2   9   3     5800.73     5518.54    133.64 o 
   3   9   3     6977.23     7567.21    297.12 o 
   4   9   3      340.65      295.40     87.20 o 
   5   9   3      179.94      192.61     78.68 o 
   6   9   3     1080.72     1080.46    129.41 o 
   7   9   3      697.16      952.81    149.80 o 
   8   9   3      706.44      957.07    189.95 o 
   9   9   3      282.87      308.41    113.11 o 
 -10  10   3       83.10       21.15    254.98 o 
  -9  10   3      203.42      480.58    168.03 o 
  -8  10   3       42.80       36.21    101.20 o 
  -7  10   3      118.54       98.93     68.61 o 
  -6  10   3       82.19      134.39    112.63 o 
  -5  10   3     1360.32     1561.60    168.03 o 
  -4  10   3      370.15      397.16    200.93 o 
  -3  10   3      135.68      130.20     33.23 o 
  -2  10   3        3.51       15.56     60.23 o 
  -1  10   3        3.62      -12.96     60.13 o 
   0  10   3     1529.59     1469.22     95.31 o 
   1  10   3      411.43      406.68     73.29 o 
   2  10   3      404.21      365.14     58.86 o 
   3  10   3      766.20      643.05     62.74 o 
   4  10   3      755.56      583.23     88.15 o 
   5  10   3      696.22      481.09     84.04 o 
   6  10   3        4.08       39.04    105.06 o 
   7  10   3       27.80       88.74     65.01 o 
   8  10   3      106.06      121.80     86.35 o 
  -9  11   3      104.92      518.18    293.76 o 
  -8  11   3        0.38       17.07     80.85 o 
  -7  11   3      186.13      181.20    206.67 o 
  -6  11   3      780.85      768.46    249.10 o 
  -5  11   3       55.90      -54.76    128.74 o 
  -4  11   3     4347.63     4482.70    354.86 o 
  -3  11   3       44.49       97.40     62.84 o 
  -2  11   3      590.14      578.91     85.72 o 
  -1  11   3       85.21      100.63     68.58 o 
   0  11   3       11.84       -8.58     68.58 o 
   1  11   3       17.20       -5.88     63.86 o 
   2  11   3     1550.49     1719.52     76.08 o 
   3  11   3      971.80      968.63     75.95 o 
   4  11   3      219.57      183.38     85.99 o 
   5  11   3       14.23       72.66     75.62 o 
   6  11   3      101.12      214.17     98.73 o 
   7  11   3        2.51       84.80    105.55 o 
   8  11   3       37.16       -1.51    279.07 o 
  -9  12   3       18.40      -78.73    279.65 o 
  -8  12   3        2.90      140.21    109.48 o 
  -7  12   3      864.10      803.71    290.23 o 
  -6  12   3     1960.79     1981.08    203.28 o 
  -5  12   3      530.57      393.63    226.78 o 
  -4  12   3       73.89      130.98    107.60 o 
  -3  12   3      783.01      938.24    189.30 o 
  -2  12   3     1257.76      950.81    101.83 o 
  -1  12   3     2117.71     2262.70    113.80 o 
   0  12   3     3628.81     3596.80    128.82 o 
   1  12   3        9.77       46.76     70.65 o 
   2  12   3       14.65      -25.66     65.46 o 
   3  12   3        4.96        9.28     51.20 o 
   4  12   3      603.57      601.12     51.73 o 
   5  12   3      596.78      444.82     73.46 o 
   6  12   3      183.20      117.65    124.29 o 
   7  12   3        5.70       59.78    160.32 o 
   8  12   3        1.60       -2.35    229.13 o 
  -8  13   3       54.63      153.93    175.08 o 
  -7  13   3      224.02      305.51    279.65 o 
  -6  13   3       17.26       21.15    149.23 o 
  -5  13   3        6.45      195.05    226.78 o 
  -4  13   3      308.73      212.78    133.54 o 
  -3  13   3        8.29      -43.99     59.98 o 
  -2  13   3      938.50      840.15    100.57 o 
  -1  13   3        2.60       31.99     71.27 o 
   0  13   3        1.20       74.25     78.36 o 
   1  13   3       31.23      -56.18     73.39 o 
   2  13   3     2104.64     2086.85     95.06 o 
   3  13   3       22.15       37.58     52.60 o 
   4  13   3        3.80      -51.13     42.92 o 
   5  13   3        1.32      -16.22     60.14 o 
   6  13   3      166.92      261.18    108.87 o 
   7  13   3      125.33       68.31    169.68 o 
  -8  14   3       94.21        4.70    177.43 o 
  -7  14   3       26.89       18.80    265.55 o 
  -6  14   3       59.66      419.48    168.03 o 
  -5  14   3        0.88       48.18    231.48 o 
  -4  14   3     1091.41     1173.85    266.73 o 
  -3  14   3       10.44      -77.31     73.21 o 
  -2  14   3      567.68      557.61     91.16 o 
  -1  14   3       21.40        7.73     86.40 o 
   0  14   3      139.52      177.41     82.43 o 
   1  14   3      440.92      373.50     81.79 o 
   2  14   3        0.14      -30.86     64.15 o 
   3  14   3      213.47      354.56     66.63 o 
   4  14   3        1.23       46.91     56.07 o 
   5  14   3       83.29      -13.20     71.57 o 
   6  14   3        5.55      147.65    158.94 o 
  -7  15   3        0.89       17.63    290.23 o 
  -6  15   3       42.73      398.17    150.65 o 
  -5  15   3      266.89      128.08    251.45 o 
  -4  15   3      265.43      171.55    237.35 o 
  -3  15   3      211.12      189.11     87.11 o 
  -2  15   3       32.01       11.70     72.82 o 
  -1  15   3      227.99      254.55    101.82 o 
   0  15   3      650.95      519.29     94.98 o 
   1  15   3      536.52      433.82     89.38 o 
   2  15   3       28.88       88.06     93.94 o 
   3  15   3       93.10      118.64    111.60 o 
   4  15   3       21.11       20.38     57.23 o 
   5  15   3       13.32       57.65    156.94 o 
   6  15   3       92.27      145.42    145.88 o 
  -6  16   3        2.52     -430.06    305.51 o 
  -5  16   3        0.76       21.15    159.80 o 
  -4  16   3        1.20      366.61    257.33 o 
  -3  16   3        1.39      136.71    142.76 o 
  -2  16   3       19.48       82.07     91.17 o 
  -1  16   3        0.27       -2.69     75.75 o 
   0  16   3        1.91       20.19     73.44 o 
   1  16   3        1.94        2.00     83.69 o 
   2  16   3      110.66      173.32     84.64 o 
   3  16   3       72.21      106.76     70.64 o 
   4  16   3      173.63      209.80     74.51 o 
   5  16   3       32.22       69.12    282.00 o 
  -5  17   3        4.04       88.13    176.25 o 
  -4  17   3        5.58     -212.68    265.55 o 
  -3  17   3       24.56      138.73    142.89 o 
  -2  17   3        3.08       89.07     97.98 o 
  -1  17   3       17.04       27.25     93.24 o 
   0  17   3       10.37       -1.82     93.27 o 
   1  17   3       64.06       46.81     90.07 o 
   2  17   3       78.12      221.00    117.19 o 
   3  17   3      110.44      152.18     75.72 o 
   4  17   3      167.54      -70.55    160.12 o 
  -4  18   3        1.34     -219.73    286.70 o 
  -3  18   3       65.02       27.03    242.05 o 
  -2  18   3       61.87      106.45    162.14 o 
  -1  18   3       90.04       31.22    102.59 o 
   0  18   3      115.63      197.52    105.19 o 
   1  18   3       50.86       27.87     93.72 o 
   2  18   3       20.59      133.07     89.71 o 
   3  18   3      235.22      464.22    113.72 o 
  -1  19   3      137.12      203.17    115.99 o 
   0  19   3       81.01      104.80     97.91 o 
 -11   0   4      877.50      896.54    259.68 o 
 -10   0   4     2579.64     2690.65    323.72 o 
  -9   0   4      165.48      -18.59     99.88 o 
  -8   0   4      568.61      322.29    135.91 o 
  -7   0   4     6398.78     6302.88    118.61 o 
  -6   0   4    14950.32    15391.29    210.00 o 
  -5   0   4    18241.17    17605.98    283.76 o 
  -4   0   4     3227.40     3377.21    144.80 o 
  -3   0   4     1896.08     2555.20     87.62 o 
  -2   0   4   165009.45   160257.13   5361.49 o 
  -1   0   4    16315.27    16498.23    316.68 o 
   0   0   4   109373.41   108930.52   3010.47 o 
   1   0   4     6729.78     5695.26    146.89 o 
   2   0   4     2451.79     2740.90     83.25 o 
   3   0   4     3062.71     3279.48    119.85 o 
   4   0   4     9778.42     9604.62    334.88 o 
   5   0   4     7344.76     7603.80    180.16 o 
   6   0   4     1013.64      980.80     77.23 o 
   7   0   4     1418.10     1330.59     98.43 o 
   8   0   4      662.82      589.67     95.18 o 
   9   0   4      124.68       91.84     68.42 o 
  10   0   4      214.63      292.17    333.12 o 
 -11   1   4       53.80     -164.47    155.67 o 
 -10   1   4      335.55      261.28     80.68 o 
  -9   1   4     1353.10     1551.17     85.91 o 
  -8   1   4     3750.44     4077.25    100.56 o 
  -7   1   4     1295.34     1285.74     57.53 o 
  -6   1   4     1036.45      990.92     41.47 o 
  -5   1   4     2033.51     1942.72     55.04 o 
  -4   1   4     9019.46     9386.91    106.59 o 
  -3   1   4    15920.59    14650.45    297.71 o 
  -2   1   4    59421.20    57786.72    811.75 o 
  -1   1   4      794.21      799.34     73.73 o 
   0   1   4    17405.54    18394.96    225.11 o 
   1   1   4     7034.98     6482.02     79.74 o 
   2   1   4     5005.35     4916.88    111.35 o 
   3   1   4     4265.08     3769.25    107.59 o 
   4   1   4       31.05       63.72     82.97 o 
   5   1   4      191.33      166.93     47.50 o 
   6   1   4     2021.62     1963.23     70.32 o 
   7   1   4      594.48      637.31     64.94 o 
   8   1   4      297.28      264.24     60.28 o 
   9   1   4       67.88       65.60     56.75 o 
  10   1   4       50.43       87.12    111.76 o 
 -11   2   4       50.81       84.80    112.49 o 
 -10   2   4        1.46      -19.53    103.27 o 
  -9   2   4      358.34      417.07     90.38 o 
  -8   2   4      300.73      206.33     61.73 o 
  -7   2   4        7.70       25.19     46.59 o 
  -6   2   4     1787.60     1768.06     73.10 o 
  -5   2   4       28.33      -12.93     30.71 o 
  -4   2   4        3.47       47.21     29.66 o 
  -3   2   4       17.43       70.85     38.77 o 
  -2   2   4     1744.29     1395.70     51.36 o 
  -1   2   4    11921.01    12163.49    154.70 o 
   0   2   4      598.72      763.08     45.23 o 
   1   2   4        5.97      -34.26     57.25 o 
   2   2   4     2621.32     2936.09     91.86 o 
   3   2   4      235.02      129.29     51.88 o 
   4   2   4     1332.49     1388.69     94.00 o 
   5   2   4       50.84       15.72     45.04 o 
   6   2   4      745.67      749.02     57.51 o 
   7   2   4      818.78      713.40     53.24 o 
   8   2   4      193.47      119.28     55.97 o 
   9   2   4      247.28      250.41     78.70 o 
  10   2   4       40.26       22.99     97.28 o 
 -11   3   4       50.85      112.18     77.88 o 
 -10   3   4        4.35      -18.10     69.50 o 
  -9   3   4      905.83      853.97     68.83 o 
  -8   3   4      776.67      754.99     64.97 o 
  -7   3   4      438.04      546.14     39.04 o 
  -6   3   4      369.32      340.82     41.40 o 
  -5   3   4       53.64       19.42     28.35 o 
  -4   3   4     8866.16     9102.57    138.20 o 
  -3   3   4     5820.21     5580.39     72.12 o 
  -2   3   4     9838.89     9153.74    161.72 o 
  -1   3   4     7213.95     7450.66    146.50 o 
   0   3   4     1180.31      981.17     53.75 o 
   1   3   4     2199.01     2620.26     83.95 o 
   2   3   4     2950.00     3138.22     92.36 o 
   3   3   4     4027.93     3772.48    111.06 o 
   4   3   4     3914.68     3769.46     53.73 o 
   5   3   4     2073.60     2093.73    109.10 o 
   6   3   4        4.31       -6.58     31.49 o 
   7   3   4      493.29      448.31     71.08 o 
   8   3   4        2.77       -1.15     62.12 o 
   9   3   4      183.24      184.48     90.11 o 
  10   3   4       21.89       59.89     92.01 o 
 -11   4   4      138.16      154.48     65.36 o 
 -10   4   4      318.14      293.10     64.39 o 
  -9   4   4        3.52       -4.27     69.53 o 
  -8   4   4      231.53      226.32     58.02 o 
  -7   4   4      859.72      863.19     53.96 o 
  -6   4   4     6107.15     5980.89    122.80 o 
  -5   4   4     2061.49     2168.06     45.15 o 
  -4   4   4     7008.97     6699.36     75.55 o 
  -3   4   4       80.72      138.25     28.89 o 
  -2   4   4     1037.06     1169.41     38.59 o 
  -1   4   4    14402.87    13846.87    163.75 o 
   0   4   4    19141.10    19062.23    228.06 o 
   1   4   4     9954.94     9995.91    183.51 o 
   2   4   4       54.80      154.80     39.27 o 
   3   4   4      289.76      507.70     79.78 o 
   4   4   4     2147.81     2097.97    103.58 o 
   5   4   4     2044.76     2228.25    155.77 o 
   6   4   4      366.59      380.89     71.52 o 
   7   4   4      665.36      649.64     74.67 o 
   8   4   4        4.46       12.18     70.04 o 
   9   4   4        7.14      -24.34     71.26 o 
 -11   5   4       13.88       30.93    229.72 o 
 -10   5   4       20.07      -49.39     59.98 o 
  -9   5   4      688.57      696.22     54.36 o 
  -8   5   4     1331.93     1350.77     53.08 o 
  -7   5   4      223.71      196.75     59.71 o 
  -6   5   4       34.34       10.08     46.63 o 
  -5   5   4     1731.58     1781.49     44.07 o 
  -4   5   4     2701.07     2772.22     39.96 o 
  -3   5   4     1253.46     1328.25     51.59 o 
  -2   5   4      679.59      748.45     46.12 o 
  -1   5   4      403.91      623.20     44.09 o 
   0   5   4     5705.12     5339.10     80.99 o 
   1   5   4     6376.17     7029.08     99.15 o 
   2   5   4     8111.00     7944.78    154.49 o 
   3   5   4      453.28      518.91     89.63 o 
   4   5   4      296.48      212.65     78.51 o 
   5   5   4      780.14      871.70    141.59 o 
   6   5   4     1386.18     1358.17    123.96 o 
   7   5   4      621.34      646.62     82.67 o 
   8   5   4      263.13      230.78     88.34 o 
   9   5   4        3.28       19.76     78.06 o 
 -11   6   4       49.50       85.78    102.67 o 
 -10   6   4      338.75      300.19     64.79 o 
  -9   6   4      104.93       75.38     45.36 o 
  -8   6   4      309.90      330.06     43.08 o 
  -7   6   4      680.10      622.46    108.98 o 
  -6   6   4     1056.58     1252.09     75.55 o 
  -5   6   4       10.23       -4.52     60.01 o 
  -4   6   4       34.80       52.84     70.20 o 
  -3   6   4     3137.19     3046.10     63.10 o 
  -2   6   4     2796.55     2762.67     53.07 o 
  -1   6   4       11.41       24.11     25.55 o 
   0   6   4      799.32      834.98     51.43 o 
   1   6   4     3266.01     3287.95     75.64 o 
   2   6   4    11813.90    11788.54    268.75 o 
   3   6   4     7690.19     7356.42    178.38 o 
   4   6   4     3432.07     3669.55    135.99 o 
   5   6   4       27.29      -38.35    122.97 o 
   6   6   4      844.29      878.68     88.75 o 
   7   6   4      259.84      187.14     77.85 o 
   8   6   4     1267.27     1274.21    161.85 o 
   9   6   4      311.23      209.43    100.64 o 
 -11   7   4       17.54      113.98    231.48 o 
 -10   7   4      161.63      194.14     88.08 o 
  -9   7   4        7.11      147.24    127.49 o 
  -8   7   4      103.25       92.97     80.97 o 
  -7   7   4        1.57       12.86     97.50 o 
  -6   7   4      108.17       62.46     97.53 o 
  -5   7   4      829.67      898.60    157.07 o 
  -4   7   4      393.54      425.26     64.25 o 
  -3   7   4       17.30        3.08     23.24 o 
  -2   7   4      920.86     1001.96     39.14 o 
  -1   7   4     3313.83     2893.91     66.39 o 
   0   7   4     5605.81     6231.29    117.80 o 
   1   7   4     1102.06      953.62     49.87 o 
   2   7   4        0.29       54.03     45.11 o 
   3   7   4      933.52     1044.29     97.78 o 
   4   7   4     2070.55     2205.55    215.46 o 
   5   7   4     2468.44     2664.60    163.94 o 
   6   7   4     2183.51     2434.53    169.47 o 
   7   7   4       71.20      119.49    101.22 o 
   8   7   4        2.56       -4.42    126.86 o 
   9   7   4      205.77      279.68    110.68 o 
 -10   8   4        6.15       70.64     94.08 o 
  -9   8   4       33.62       22.37     83.57 o 
  -8   8   4      126.58      161.91    103.64 o 
  -7   8   4      165.78      143.76     72.90 o 
  -6   8   4       53.99       89.62     87.96 o 
  -5   8   4       19.86       23.47    129.49 o 
  -4   8   4      188.75      246.67     75.37 o 
  -3   8   4      612.99      734.01     52.21 o 
  -2   8   4        3.64       23.14     32.55 o 
  -1   8   4     1212.42     1361.45     66.27 o 
   0   8   4      211.32      195.86     52.73 o 
   1   8   4       84.64       15.03     51.10 o 
   2   8   4        5.12       20.62     41.38 o 
   3   8   4        4.38       73.54     72.33 o 
   4   8   4        0.09       33.57     85.27 o 
   5   8   4      542.51      621.06     99.63 o 
   6   8   4      167.74      174.26     84.54 o 
   7   8   4       57.26      144.97     98.06 o 
   8   8   4       43.09      -27.50     80.63 o 
   9   8   4        0.65       75.87    100.89 o 
 -10   9   4       27.80       10.58    238.53 o 
  -9   9   4       14.78       83.79     96.52 o 
  -8   9   4       29.12       -8.86     92.14 o 
  -7   9   4      405.59      312.34     73.72 o 
  -6   9   4       49.86       43.80     92.02 o 
  -5   9   4       31.54      127.58     87.19 o 
  -4   9   4       67.05      -13.56     77.45 o 
  -3   9   4     1087.08     1070.06     40.17 o 
  -2   9   4     1167.25     1281.88     62.33 o 
  -1   9   4     1434.24     1266.15     75.60 o 
   0   9   4     1557.15     1661.32     81.88 o 
   1   9   4      394.99      389.36     63.10 o 
   2   9   4        4.33       19.02     58.68 o 
   3   9   4      428.92      369.62     73.25 o 
   4   9   4      468.84      589.15    146.62 o 
   5   9   4      113.67      221.32     81.98 o 
   6   9   4      452.52      392.33    103.69 o 
   7   9   4       77.57        9.10     99.69 o 
   8   9   4      108.57      229.97     91.65 o 
 -10  10   4       24.58       77.55    258.50 o 
  -9  10   4       46.43        9.49     93.12 o 
  -8  10   4       83.09      239.63    125.14 o 
  -7  10   4      447.65      259.02     66.20 o 
  -6  10   4      360.00      403.03    142.18 o 
  -5  10   4     1134.29     1095.33    182.20 o 
  -4  10   4      457.51      425.36    199.75 o 
  -3  10   4     1239.49     1385.60     59.13 o 
  -2  10   4     1829.66     1803.43     69.03 o 
  -1  10   4      653.50      716.16     75.78 o 
   0  10   4      125.92       74.16     66.45 o 
   1  10   4     1887.12     1842.29     88.77 o 
   2  10   4     3784.28     3770.35    130.51 o 
   3  10   4      211.69      195.71     51.56 o 
   4  10   4     2051.08     2025.68    251.77 o 
   5  10   4      212.44      157.35     88.74 o 
   6  10   4       70.16       29.58    112.21 o 
   7  10   4      481.45      580.07    118.77 o 
   8  10   4      293.79      363.20    100.27 o 
  -9  11   4       87.34      101.62    147.47 o 
  -8  11   4       32.68     -120.53     80.35 o 
  -7  11   4       31.05     -101.05    236.18 o 
  -6  11   4      429.58      274.95    144.53 o 
  -5  11   4      239.44      469.36    145.58 o 
  -4  11   4      731.64      906.68    151.11 o 
  -3  11   4      729.49      701.93     49.79 o 
  -2  11   4      396.75      345.20     61.67 o 
  -1  11   4      845.12      792.40     71.19 o 
   0  11   4       13.31       78.83     71.48 o 
   1  11   4      295.54      254.51     72.96 o 
   2  11   4        4.58      -20.63     63.74 o 
   3  11   4      116.47       66.25     53.30 o 
   4  11   4        8.19      -35.37     76.71 o 
   5  11   4      226.02      242.26     90.27 o 
   6  11   4      174.81      260.97    128.99 o 
   7  11   4        9.92       47.52    118.64 o 
   8  11   4        0.14       62.28    227.95 o 
  -9  12   4        0.36      -50.53    277.30 o 
  -8  12   4       90.36      259.09    233.83 o 
  -7  12   4      294.62      -50.53    247.93 o 
  -6  12   4      196.00      235.00    148.05 o 
  -5  12   4     1639.65     1913.73    234.22 o 
  -4  12   4       31.52       16.93    105.86 o 
  -3  12   4      283.95      348.30     44.65 o 
  -2  12   4     1177.85     1239.07     81.90 o 
  -1  12   4     1177.27     1395.82    115.67 o 
   0  12   4     2069.87     2383.51    114.95 o 
   1  12   4        6.93       21.16     70.96 o 
   2  12   4     1257.16     1394.04    113.12 o 
   3  12   4      439.83      300.13     54.63 o 
   4  12   4        1.66       35.09     86.80 o 
   5  12   4        1.90      312.60    135.99 o 
   6  12   4       12.73      218.12    137.82 o 
   7  12   4       66.97      250.80    130.05 o 
  -8  13   4      322.10      330.66    269.08 o 
  -7  13   4      298.54     -143.35    270.25 o 
  -6  13   4        2.92       79.90    244.40 o 
  -5  13   4      278.76      274.82    124.91 o 
  -4  13   4      303.83      369.94    118.43 o 
  -3  13   4      806.52      818.21     60.20 o 
  -2  13   4      563.72      468.23     84.01 o 
  -1  13   4      979.15      964.18     96.77 o 
   0  13   4      454.39      425.94     74.93 o 
   1  13   4      590.55      592.27     84.94 o 
   2  13   4      655.43      670.58     78.50 o 
   3  13   4      850.92      770.18     78.40 o 
   4  13   4      842.52      793.93    103.50 o 
   5  13   4      129.66      133.79     94.65 o 
   6  13   4        5.60      133.64    191.86 o 
   7  13   4       54.98     -103.12    229.77 o 
  -8  14   4        0.35      572.23    321.96 o 
  -7  14   4       15.28     -173.90    271.43 o 
  -6  14   4      111.69      418.36    200.93 o 
  -5  14   4      308.49     -206.80    240.88 o 
  -4  14   4      522.23      229.13    226.78 o 
  -3  14   4      457.36      375.32     47.85 o 
  -2  14   4      112.12       90.06     73.54 o 
  -1  14   4      149.02      174.74     86.06 o 
   0  14   4      212.87      177.96     84.22 o 
   1  14   4      138.45      126.36     79.34 o 
   2  14   4        5.78       46.27     71.19 o 
   3  14   4       16.29       -1.40     59.19 o 
   4  14   4       56.64      100.79    132.88 o 
   5  14   4       96.47      360.52    143.41 o 
   6  14   4      130.19       55.43    535.22 o 
  -7  15   4        2.87       -2.35    279.65 o 
  -6  15   4      117.46      376.01    291.41 o 
  -5  15   4      111.92     -145.66    189.18 o 
  -4  15   4       79.89      -20.63    116.72 o 
  -3  15   4      238.15      194.04     92.96 o 
  -2  15   4       38.45       17.94     72.07 o 
  -1  15   4       37.10      -22.21     63.95 o 
   0  15   4        2.05      -27.73     85.71 o 
   1  15   4      263.20      119.16     85.67 o 
   2  15   4       57.79       68.58     77.56 o 
   3  15   4        0.18        8.20     67.09 o 
   4  15   4       70.14      109.32     91.15 o 
   5  15   4        0.82       36.13    138.27 o 
  -6  16   4      355.27      173.90    188.00 o 
  -5  16   4      100.16      168.03    272.60 o 
  -4  16   4       61.10      104.58    239.70 o 
  -3  16   4       58.52      105.94     52.50 o 
  -2  16   4        2.17       22.19     85.73 o 
  -1  16   4      497.86      546.48    121.80 o 
   0  16   4      410.16      410.83     85.18 o 
   1  16   4      353.64      462.74     86.34 o 
   2  16   4      147.83      283.54     91.75 o 
   3  16   4       96.17      100.33     71.29 o 
   4  16   4        9.43      -57.54    109.13 o 
  -5  17   4        6.09     -212.68    289.06 o 
  -4  17   4       94.85      144.66    243.97 o 
  -3  17   4      268.66      326.28    152.33 o 
  -2  17   4       51.20      160.86    102.91 o 
  -1  17   4       71.82      131.84    100.76 o 
   0  17   4       53.37        6.02     95.07 o 
   1  17   4       71.69       62.97     94.47 o 
   2  17   4      237.86      219.27     89.66 o 
   3  17   4      174.48      165.72    151.48 o 
  -4  18   4        0.14      336.29    200.16 o 
  -3  18   4        0.09      369.60    192.88 o 
  -2  18   4       17.95      101.35    121.57 o 
  -1  18   4       52.91       57.07    102.38 o 
   0  18   4        0.52      -60.13    104.03 o 
   1  18   4        0.23      -25.20    102.29 o 
   2  18   4       10.92      131.88    115.16 o 
 -11   1   5      424.46      519.24    123.05 o 
 -10   1   5      146.74      204.52     81.71 o 
  -9   1   5      151.55      156.21     58.21 o 
  -8   1   5       11.78       33.23     57.39 o 
  -7   1   5      735.35      836.56     53.21 o 
  -6   1   5     7313.09     7216.41     95.86 o 
  -5   1   5     6429.06     6025.28     89.13 o 
  -4   1   5     5497.60     5936.58     90.19 o 
  -3   1   5        4.31       59.49     37.73 o 
  -2   1   5     4709.23     5314.40    152.97 o 
  -1   1   5    10368.66    10227.21    134.10 o 
   0   1   5    23587.62    23121.14    323.61 o 
   1   1   5    14944.51    14060.37    189.69 o 
   2   1   5     1228.97     1544.31     73.34 o 
   3   1   5     1071.86     1296.87     91.31 o 
   4   1   5     2176.57     1898.57    130.76 o 
   5   1   5      342.91      386.04     55.06 o 
   6   1   5     4158.84     4099.49    106.62 o 
   7   1   5      167.79      110.75     51.44 o 
   8   1   5        3.75        8.18     53.90 o 
   9   1   5      118.95      210.46     96.51 o 
 -11   2   5        6.19        0.97     91.65 o 
 -10   2   5      152.82      141.05     85.82 o 
  -9   2   5     1867.56     2233.15    113.32 o 
  -8   2   5     4866.23     4994.07    122.23 o 
  -7   2   5     2968.64     3181.05     93.15 o 
  -6   2   5      143.27       98.09     37.06 o 
  -5   2   5      170.20      150.13     37.67 o 
  -4   2   5    10509.65    10099.45    138.92 o 
  -3   2   5    23135.19    22487.92    249.54 o 
  -2   2   5    24757.46    22922.13    260.50 o 
  -1   2   5     6576.42     6506.75    102.98 o 
   0   2   5      107.70      162.18     46.52 o 
   1   2   5    13420.65    12951.88    167.93 o 
   2   2   5    24130.90    23904.59    405.78 o 
   3   2   5    14467.94    13972.05    239.24 o 
   4   2   5     8027.72     8089.44    199.87 o 
   5   2   5       88.00      139.54     44.79 o 
   6   2   5     1065.64     1083.20     61.67 o 
   7   2   5      630.07      708.91     55.98 o 
   8   2   5     1471.45     1441.02    105.83 o 
   9   2   5      508.13      506.28     81.18 o 
 -11   3   5      345.24      486.75     98.15 o 
 -10   3   5      913.30     1176.74    110.08 o 
  -9   3   5       12.81       17.75     58.49 o 
  -8   3   5       49.17       68.16     46.11 o 
  -7   3   5     1143.90     1264.84     64.64 o 
  -6   3   5     4474.80     4374.30     78.41 o 
  -5   3   5     5469.61     5733.17    106.27 o 
  -4   3   5     4888.78     4379.12     71.89 o 
  -3   3   5     1160.28     1399.54     46.84 o 
  -2   3   5     2899.17     3363.60     66.04 o 
  -1   3   5    10078.90     9461.85    146.23 o 
   0   3   5    10346.83     9695.80    115.39 o 
   1   3   5     2472.65     2367.95     58.19 o 
   2   3   5     2784.37     2455.03    131.73 o 
   3   3   5     1457.05     1414.52     96.71 o 
   4   3   5     5113.43     5518.05    206.32 o 
   5   3   5     3406.34     3224.11     64.29 o 
   6   3   5     2884.19     2998.53     99.45 o 
   7   3   5      110.82       92.80     68.56 o 
   8   3   5       25.19      -29.40     74.44 o 
   9   3   5      264.45      217.00    120.99 o 
 -11   4   5      180.12      112.15     74.95 o 
 -10   4   5       71.20      109.32     69.55 o 
  -9   4   5       28.66       34.80     63.97 o 
  -8   4   5      706.60      750.89     56.62 o 
  -7   4   5      818.99      803.34     52.06 o 
  -6   4   5     1097.79     1242.87     55.01 o 
  -5   4   5     2309.69     2086.32     61.07 o 
  -4   4   5     1534.17     1616.54     77.33 o 
  -3   4   5      658.09      732.27     41.99 o 
  -2   4   5      578.60      690.59     43.64 o 
  -1   4   5      599.58      403.86     30.92 o 
   0   4   5       51.88       24.97     39.16 o 
   1   4   5      343.77      292.94     48.89 o 
   2   4   5        6.13       20.17     40.52 o 
   3   4   5        1.10      -38.29     25.52 o 
   4   4   5      413.71      348.23     70.33 o 
   5   4   5      970.08     1142.82    137.48 o 
   6   4   5     2173.68     2085.25    229.41 o 
   7   4   5      563.56      431.62    120.20 o 
   8   4   5       14.11       -7.05     79.02 o 
   9   4   5        5.65       47.57     82.54 o 
 -11   5   5       10.48       69.66    116.24 o 
 -10   5   5        3.97      -50.09     58.42 o 
  -9   5   5        9.23       56.93     57.71 o 
  -8   5   5      291.55      226.23     59.10 o 
  -7   5   5     1277.86     1348.59     65.01 o 
  -6   5   5       72.31       68.11     33.99 o 
  -5   5   5     1066.27     1056.93     44.75 o 
  -4   5   5      110.70      175.81     31.57 o 
  -3   5   5      257.28      315.43     41.36 o 
  -2   5   5     1909.20     1985.76     66.55 o 
  -1   5   5     3077.75     2881.86     72.34 o 
   0   5   5     2211.10     2400.86     57.33 o 
   1   5   5     2622.30     2759.41     73.41 o 
   2   5   5     2220.02     2155.77     97.52 o 
   3   5   5       31.46        7.30     59.39 o 
   4   5   5      206.96      245.13     64.25 o 
   5   5   5      467.23      407.64    116.86 o 
   6   5   5       46.01       11.67     93.87 o 
   7   5   5       62.25       86.37     77.00 o 
   8   5   5      157.58       17.17     89.87 o 
   9   5   5       47.05        6.97    104.37 o 
 -11   6   5        4.75       87.52    114.82 o 
 -10   6   5      106.00       59.67     39.10 o 
  -9   6   5       43.05       71.73     41.08 o 
  -8   6   5      124.74      184.83     31.72 o 
  -7   6   5       16.71       51.29     92.94 o 
  -6   6   5      152.60      142.53     83.00 o 
  -5   6   5       48.11       83.67     69.21 o 
  -4   6   5      329.32      293.29     45.31 o 
  -3   6   5     4126.89     4040.12     73.50 o 
  -2   6   5     2242.98     2540.43    102.11 o 
  -1   6   5      392.72      217.26     45.82 o 
   0   6   5      382.35      266.50     43.06 o 
   1   6   5     1298.16     1437.93     71.91 o 
   2   6   5      497.65      463.12     50.67 o 
   3   6   5     1447.57     1502.69     84.90 o 
   4   6   5      825.59     1036.74     80.16 o 
   5   6   5        1.87       48.44     79.25 o 
   6   6   5      114.36      139.24    116.36 o 
   7   6   5      569.22      514.09    127.36 o 
   8   6   5      195.94       79.02     73.94 o 
   9   6   5        0.98      135.62    121.98 o 
 -11   7   5       90.68       86.32     96.35 o 
 -10   7   5       15.38       38.94    108.83 o 
  -9   7   5      138.82       45.79     89.69 o 
  -8   7   5      435.07      250.23     87.25 o 
  -7   7   5       63.00       58.62     69.20 o 
  -6   7   5       33.63      -84.46     97.30 o 
  -5   7   5      511.49      493.87    102.07 o 
  -4   7   5      494.36      521.41     68.70 o 
  -3   7   5     1184.76     1241.71     41.29 o 
  -2   7   5      671.74      746.02     41.39 o 
  -1   7   5      655.45      610.22     39.36 o 
   0   7   5      618.89      628.86     47.97 o 
   1   7   5      708.58      861.59     51.44 o 
   2   7   5      203.12      231.10     73.52 o 
   3   7   5      218.14      257.15     97.25 o 
   4   7   5     1059.19     1098.56    100.41 o 
   5   7   5      227.72      229.28    101.64 o 
   6   7   5      380.13      454.92     97.33 o 
   7   7   5      231.42      185.87    112.14 o 
   8   7   5      124.38      278.56     81.93 o 
 -10   8   5      171.89      245.18    177.43 o 
  -9   8   5       13.27       -2.61    127.83 o 
  -8   8   5       57.92      137.50     86.72 o 
  -7   8   5       16.90       20.04     62.00 o 
  -6   8   5      302.46      220.23     96.60 o 
  -5   8   5      541.88      618.47     92.65 o 
  -4   8   5      735.21      761.50     85.92 o 
  -3   8   5      145.39      158.66     37.45 o 
  -2   8   5      723.14      604.20     48.52 o 
  -1   8   5      266.56      250.98     40.93 o 
   0   8   5      150.21      130.07     52.00 o 
   1   8   5      835.80      997.92     79.12 o 
   2   8   5       73.51       -9.84     91.16 o 
   3   8   5      161.66      158.32     81.77 o 
   4   8   5      257.20      231.82    104.30 o 
   5   8   5       86.56       97.14     86.91 o 
   6   8   5       11.93       -3.93    150.16 o 
   7   8   5        9.45       22.36     95.31 o 
   8   8   5       27.47       43.30     83.20 o 
 -10   9   5      120.07        2.87     93.72 o 
  -9   9   5      168.60      101.74    111.57 o 
  -8   9   5      378.05      231.10    123.89 o 
  -7   9   5      551.55      381.79    167.30 o 
  -6   9   5        1.40      -16.73    112.79 o 
  -5   9   5       91.95       64.58     84.89 o 
  -4   9   5      111.23      140.98     94.24 o 
  -3   9   5      442.76      360.48     50.25 o 
  -2   9   5      986.77     1083.12     55.93 o 
  -1   9   5      786.22      748.82     51.49 o 
   0   9   5       65.29       88.61     60.11 o 
   1   9   5       23.58      -11.31     68.73 o 
   2   9   5        3.59        4.09     61.75 o 
   3   9   5      327.74      298.57    106.15 o 
   4   9   5       35.50       62.41     97.62 o 
   5   9   5        1.11       55.47     96.60 o 
   6   9   5       95.26      103.90    130.66 o 
   7   9   5       21.35      207.70    119.57 o 
   8   9   5       37.93       99.44     87.34 o 
 -10  10   5       24.41       41.13    258.50 o 
  -9  10   5      295.84       79.28    126.42 o 
  -8  10   5      160.83       81.91    116.37 o 
  -7  10   5      376.09      327.83    233.83 o 
  -6  10   5      155.25       85.70    113.21 o 
  -5  10   5       12.01      -60.68    130.70 o 
  -4  10   5     1543.53     1579.04    163.16 o 
  -3  10   5      621.72      536.96     52.26 o 
  -2  10   5     1273.34     1503.22     80.10 o 
  -1  10   5      166.81      161.88     55.45 o 
   0  10   5       12.43      -98.16     70.92 o 
   1  10   5      674.70      768.79     78.56 o 
   2  10   5     1189.80     1278.94     87.84 o 
   3  10   5     1075.83     1256.86    127.65 o 
   4  10   5       83.39       64.64     96.24 o 
   5  10   5      307.97      248.99     93.08 o 
   6  10   5       87.67      -47.45    158.78 o 
   7  10   5       44.22      163.15    227.06 o 
   8  10   5       35.59      243.45    116.51 o 
  -9  11   5        7.16      -40.30     97.07 o 
  -8  11   5      262.35      115.78    126.79 o 
  -7  11   5      193.76      124.55    121.26 o 
  -6  11   5     2075.68     1706.13    298.46 o 
  -5  11   5      605.44      634.59    151.77 o 
  -4  11   5        9.57       29.48    126.14 o 
  -3  11   5        0.78       25.16     42.62 o 
  -2  11   5      639.82      608.54     60.95 o 
  -1  11   5     2856.64     2943.38     93.56 o 
   0  11   5      444.21      428.06     84.47 o 
   1  11   5     3327.03     3691.93    125.31 o 
   2  11   5      648.54      581.25     70.50 o 
   3  11   5      647.21      634.62    112.58 o 
   4  11   5     1071.06      990.46    117.06 o 
   5  11   5      962.88      929.07    157.12 o 
   6  11   5      579.44      812.55    197.40 o 
   7  11   5       22.74     -254.75    169.84 o 
  -9  12   5       18.02       33.55     96.94 o 
  -8  12   5       31.72        1.78     92.24 o 
  -7  12   5        1.00     -170.38    155.10 o 
  -6  12   5        2.02     -246.75    238.53 o 
  -5  12   5       63.63       93.07     98.48 o 
  -4  12   5      377.18      326.49     90.34 o 
  -3  12   5     1568.47     1564.92     60.72 o 
  -2  12   5       18.62       33.35     52.14 o 
  -1  12   5        7.05       34.08     72.50 o 
   0  12   5      156.24      181.52     83.11 o 
   1  12   5       57.69       92.55     74.87 o 
   2  12   5       60.99       56.16     67.09 o 
   3  12   5      124.80       70.59     48.30 o 
   4  12   5        6.52      -33.79     87.26 o 
   5  12   5      139.65      170.45    102.25 o 
   6  12   5        0.94      189.50    127.48 o 
   7  12   5       58.62      433.98    214.76 o 
  -8  13   5        2.98      -40.51    277.89 o 
  -7  13   5       17.23      392.46    175.08 o 
  -6  13   5       27.32      232.23    137.72 o 
  -5  13   5        6.37      -96.92    145.55 o 
  -4  13   5     1012.08      800.19    109.88 o 
  -3  13   5      143.12       59.04     45.88 o 
  -2  13   5       88.62       55.46     62.51 o 
  -1  13   5       52.15       72.10     82.22 o 
   0  13   5     1052.97     1037.15     85.70 o 
   1  13   5       55.76       94.40     77.03 o 
   2  13   5      274.72      280.70     73.81 o 
   3  13   5       28.22        5.10     65.27 o 
   4  13   5       50.63       -8.83     97.65 o 
   5  13   5        0.11       73.51     97.67 o 
   6  13   5        1.09       74.18    125.70 o 
  -8  14   5      134.72       63.95     97.45 o 
  -7  14   5       58.43      -81.08    271.43 o 
  -6  14   5       12.39      537.38    179.51 o 
  -5  14   5      244.12      430.01    207.80 o 
  -4  14   5      303.92      297.25    141.52 o 
  -3  14   5      217.80      239.81     54.50 o 
  -2  14   5      473.08      525.43     71.34 o 
  -1  14   5      209.63      209.07     89.88 o 
   0  14   5       73.99       23.19     83.57 o 
   1  14   5       53.04       31.97     80.04 o 
   2  14   5      510.52      457.51     82.38 o 
   3  14   5      709.40      702.71     82.80 o 
   4  14   5      417.13      618.30    223.00 o 
   5  14   5      193.79      300.53    217.07 o 
   6  14   5        0.03      240.94    242.64 o 
  -7  15   5       87.61      296.11    306.68 o 
  -6  15   5      106.55      579.28    289.06 o 
  -5  15   5      168.07      -59.66    223.84 o 
  -4  15   5      435.39      640.84    215.02 o 
  -3  15   5       42.76        5.31     53.63 o 
  -2  15   5      843.20      745.34     79.75 o 
  -1  15   5      828.85      849.64    106.53 o 
   0  15   5      947.28      836.48    106.93 o 
   1  15   5       95.74       73.61     97.75 o 
   2  15   5       96.61       -4.52     78.30 o 
   3  15   5       62.06      127.97     77.17 o 
   4  15   5      190.32      124.54    104.90 o 
   5  15   5      401.29      445.98    197.04 o 
  -6  16   5       17.66      240.88    294.93 o 
  -5  16   5       76.99       19.03    139.48 o 
  -4  16   5      173.92      185.87    139.36 o 
  -3  16   5       66.59      -33.47     54.80 o 
  -2  16   5       38.89       23.40     68.29 o 
  -1  16   5       53.83      177.99    107.20 o 
   0  16   5       15.01        8.52     92.67 o 
   1  16   5      149.12       82.50     92.23 o 
   2  16   5      222.26      187.38     97.48 o 
   3  16   5       29.72       58.09    112.12 o 
   4  16   5        0.48      -93.13    127.33 o 
  -5  17   5        4.99     -456.50    304.33 o 
  -4  17   5        0.12     -119.56    114.36 o 
  -3  17   5       30.80       40.32    149.37 o 
  -2  17   5       22.34       50.90     67.23 o 
  -1  17   5       49.21      128.99     95.80 o 
   0  17   5       44.89       32.70     99.09 o 
   1  17   5       46.11      -61.25    116.90 o 
   2  17   5      159.42      275.25    151.62 o 
   3  17   5      160.31       76.13    103.40 o 
  -3  18   5      163.72       85.51    183.41 o 
  -2  18   5       55.46      327.27    152.95 o 
  -1  18   5       56.80       66.20     82.18 o 
   0  18   5        0.36      130.26    107.17 o 
   1  18   5      126.10      208.42    108.84 o 
 -11   0   6      114.87        5.88    176.25 o 
 -10   0   6       32.06       99.88    169.20 o 
  -9   0   6     1149.27     1242.54    151.02 o 
  -8   0   6      344.37      291.11     97.75 o 
  -7   0   6     2047.44     2078.14    109.23 o 
  -6   0   6     3120.23     3216.96    100.03 o 
  -5   0   6     4578.54     3937.01    129.69 o 
  -4   0   6     1853.99     2070.40     84.56 o 
  -3   0   6      341.58      229.45     53.67 o 
  -2   0   6     1457.48     1072.83     89.64 o 
  -1   0   6    10973.21    11046.49    227.09 o 
   0   0   6     7746.55     7313.66    205.07 o 
   1   0   6     4204.08     3644.03    150.78 o 
   2   0   6     2335.97     2450.93    266.14 o 
   3   0   6      384.13      484.11    151.58 o 
   4   0   6     5024.46     4677.76    285.53 o 
   5   0   6    17465.68    17499.58    540.51 o 
   6   0   6     1658.11     1903.75    141.00 o 
   7   0   6     1264.14     1043.47    123.51 o 
   8   0   6        0.14       53.53    100.75 o 
   9   0   6      222.03      290.30    158.04 o 
 -11   1   6      203.29      224.87    185.07 o 
 -10   1   6       59.01       51.27     71.73 o 
  -9   1   6       47.26       65.73     94.73 o 
  -8   1   6      490.17      585.08     72.42 o 
  -7   1   6     1485.53     1498.40     79.09 o 
  -6   1   6     2924.96     3033.44     66.54 o 
  -5   1   6       27.36       77.13     46.81 o 
  -4   1   6     2411.63     2630.23     85.12 o 
  -3   1   6     5739.68     5432.78    114.70 o 
  -2   1   6    11138.16    11084.07    141.08 o 
  -1   1   6      392.99      346.87     56.98 o 
   0   1   6      189.75      337.76     54.30 o 
   1   1   6     1513.72     1677.78     83.82 o 
   2   1   6     4995.42     4895.18    112.11 o 
   3   1   6      980.51      934.32     76.22 o 
   4   1   6      727.30      551.26     91.28 o 
   5   1   6      103.41       78.89    121.72 o 
   6   1   6      153.58      208.10     52.31 o 
   7   1   6     1415.13     1362.44     78.56 o 
   8   1   6      578.46      449.37     65.35 o 
   9   1   6      150.80       70.29     93.95 o 
 -11   2   6       34.51     -114.28    189.18 o 
 -10   2   6      248.16      223.01    104.01 o 
  -9   2   6      863.99      943.42    161.88 o 
  -8   2   6      117.20       60.34     60.85 o 
  -7   2   6        2.44       -6.14     44.97 o 
  -6   2   6       21.00        1.91     40.11 o 
  -5   2   6       81.09      118.26     38.12 o 
  -4   2   6     1681.68     1449.52     62.36 o 
  -3   2   6     1096.80     1225.36     68.19 o 
  -2   2   6     3401.13     3091.43    104.34 o 
  -1   2   6     3118.74     3421.28     65.21 o 
   0   2   6      166.02      153.48     51.52 o 
   1   2   6     1234.94     1262.93     71.08 o 
   2   2   6     1726.98     1508.65    175.57 o 
   3   2   6      156.45       88.61     65.47 o 
   4   2   6       55.11      -33.15     69.37 o 
   5   2   6        0.39      103.36    125.45 o 
   6   2   6      379.96      359.67     62.07 o 
   7   2   6      207.49      188.78     49.44 o 
   8   2   6        0.31       25.09     74.40 o 
   9   2   6        7.76      118.72    127.38 o 
 -11   3   6       11.90       26.84     83.93 o 
 -10   3   6       14.41      165.89    108.71 o 
  -9   3   6      805.94      905.63     61.91 o 
  -8   3   6       99.94      104.75     67.60 o 
  -7   3   6        3.87       23.39     55.66 o 
  -6   3   6     2816.43     3000.74     74.37 o 
  -5   3   6      351.25      310.87     41.49 o 
  -4   3   6     3006.15     3036.17     74.30 o 
  -3   3   6     1556.21     1506.88     49.83 o 
  -2   3   6      323.47      201.18     43.97 o 
  -1   3   6     4592.54     3949.57     72.44 o 
   0   3   6     1492.73     1635.40     58.83 o 
   1   3   6     3050.13     2850.18     80.53 o 
   2   3   6      343.91      316.91     67.10 o 
   3   3   6     5077.66     5160.46    200.85 o 
   4   3   6        2.57       26.87     60.47 o 
   5   3   6       23.63       -0.92     40.38 o 
   6   3   6     2262.37     2494.44    188.08 o 
   7   3   6      265.70      162.97     80.29 o 
   8   3   6      315.22      108.96     91.80 o 
   9   3   6       20.40      -36.96     80.91 o 
 -11   4   6      248.93      299.85     90.01 o 
 -10   4   6        4.33      -13.78     77.02 o 
  -9   4   6       53.96       11.74     57.19 o 
  -8   4   6       15.27        8.19     43.94 o 
  -7   4   6      215.95      219.74     49.24 o 
  -6   4   6     1010.20     1010.73     51.55 o 
  -5   4   6     2322.87     2445.38     62.06 o 
  -4   4   6      321.88      285.66     41.68 o 
  -3   4   6     1854.77     1768.74     51.96 o 
  -2   4   6     1996.02     2099.87     64.13 o 
  -1   4   6     2172.04     2009.28     71.29 o 
   0   4   6     3548.16     3553.59     79.66 o 
   1   4   6     1524.58     1571.91     89.04 o 
   2   4   6     1019.63     1136.55     65.20 o 
   3   4   6      992.80      973.95     58.38 o 
   4   4   6     1620.86     1548.42    126.79 o 
   5   4   6      331.09      336.70    120.60 o 
   6   4   6      622.68      663.01    110.43 o 
   7   4   6      481.66      264.98     78.25 o 
   8   4   6        4.31        1.42     71.75 o 
   9   4   6      119.90      193.74    108.64 o 
 -11   5   6       66.92      223.25    162.15 o 
 -10   5   6      119.76       34.47     72.90 o 
  -9   5   6      413.23      404.94     89.83 o 
  -8   5   6      736.96      773.58     65.42 o 
  -7   5   6     1008.63      890.58     57.10 o 
  -6   5   6      941.33      972.04     48.03 o 
  -5   5   6       49.50       88.04     39.40 o 
  -4   5   6      326.46      349.25     40.89 o 
  -3   5   6      802.02      725.50     46.21 o 
  -2   5   6     2193.76     2369.79     63.74 o 
  -1   5   6     4685.33     4114.70     94.65 o 
   0   5   6      581.29      696.01     60.44 o 
   1   5   6     1121.33     1046.89     57.73 o 
   2   5   6     1897.70     1973.58     72.42 o 
   3   5   6     1118.83     1057.58     44.66 o 
   4   5   6      954.34     1273.03    100.40 o 
   5   5   6      583.22      486.01    128.20 o 
   6   5   6       16.54        0.08     91.47 o 
   7   5   6        4.70       13.99     99.80 o 
   8   5   6       74.30      103.12     73.44 o 
 -11   6   6       30.19        6.53    104.98 o 
 -10   6   6      348.55      329.01    157.45 o 
  -9   6   6     1303.02     1189.20     89.68 o 
  -8   6   6     1568.30     1447.93     52.32 o 
  -7   6   6      380.21      369.56     99.87 o 
  -6   6   6        7.52       11.97     33.47 o 
  -5   6   6     1503.91     1532.92     41.50 o 
  -4   6   6     2128.96     1992.95     83.35 o 
  -3   6   6    11170.55    11290.13    178.32 o 
  -2   6   6     5492.43     5165.92    185.25 o 
  -1   6   6      753.45      793.13     48.49 o 
   0   6   6      246.78      181.09     39.84 o 
   1   6   6     1622.79     1635.33    129.57 o 
   2   6   6     1820.47     1802.66     71.04 o 
   3   6   6     2966.88     2967.83     95.32 o 
   4   6   6      859.98      845.17     92.09 o 
   5   6   6        8.63       18.77     93.68 o 
   6   6   6       87.76       41.00     88.27 o 
   7   6   6       50.30       15.03    105.37 o 
   8   6   6       79.43      134.16     87.24 o 
 -11   7   6      248.94      323.59    134.72 o 
 -10   7   6      107.92      253.75    245.58 o 
  -9   7   6       39.54       72.12     98.88 o 
  -8   7   6      200.49      125.04     97.60 o 
  -7   7   6     1702.36     1720.56     96.58 o 
  -6   7   6     3027.58     3251.87    129.81 o 
  -5   7   6     3072.48     3475.84    156.92 o 
  -4   7   6     1149.93     1290.06     92.11 o 
  -3   7   6      602.02      752.04     64.04 o 
  -2   7   6       56.26       92.34     48.75 o 
  -1   7   6     5868.19     6410.32    107.97 o 
   0   7   6     2063.90     1652.88     59.07 o 
   1   7   6     2128.66     2258.54     76.82 o 
   2   7   6      432.01      393.69     89.91 o 
   3   7   6        4.77       37.27     69.38 o 
   4   7   6       33.21       23.49     91.49 o 
   5   7   6      132.23      112.41     85.10 o 
   6   7   6      178.53      142.28    133.17 o 
   7   7   6        4.31       59.46     89.40 o 
   8   7   6        6.01       24.55     96.97 o 
 -10   8   6        4.54      117.05    123.83 o 
  -9   8   6       31.40      113.51    102.72 o 
  -8   8   6      128.91      123.44     88.84 o 
  -7   8   6      221.52      173.75     87.34 o 
  -6   8   6        0.70      -52.73     84.27 o 
  -5   8   6      177.54      135.49    105.69 o 
  -4   8   6      953.81      939.58     57.43 o 
  -3   8   6      646.71      628.88     49.31 o 
  -2   8   6       25.82        8.98     42.73 o 
  -1   8   6        1.17       13.60     41.58 o 
   0   8   6      217.53      252.61     48.82 o 
   1   8   6      181.44      137.28     59.11 o 
   2   8   6      267.00      248.51     75.98 o 
   3   8   6       57.29      181.41     95.08 o 
   4   8   6       41.11      -16.04     80.83 o 
   5   8   6      296.61      216.68     99.13 o 
   6   8   6      126.16      142.67    120.00 o 
   7   8   6       36.95      -97.99    120.82 o 
   8   8   6       35.82      155.20     87.10 o 
 -10   9   6        0.49      167.47    177.43 o 
  -9   9   6       15.66      -10.95     98.00 o 
  -8   9   6      269.85       75.25    124.32 o 
  -7   9   6       22.24       92.78    157.54 o 
  -6   9   6      381.08      402.68    106.71 o 
  -5   9   6      363.22      394.24     76.80 o 
  -4   9   6      537.49      468.39     69.84 o 
  -3   9   6      131.64      148.20     48.86 o 
  -2   9   6        0.03      -27.41     49.13 o 
  -1   9   6        4.10       62.79     56.86 o 
   0   9   6     1105.79     1069.18     70.49 o 
   1   9   6     1156.00     1409.87     89.14 o 
   2   9   6      367.90      297.15     72.16 o 
   3   9   6      244.30      368.86     85.31 o 
   4   9   6      267.06      272.74     83.72 o 
   5   9   6        2.64       40.03     68.77 o 
   6   9   6      329.43      413.88    154.45 o 
   7   9   6      122.29       89.53    113.12 o 
 -10  10   6       56.94      205.30    129.43 o 
  -9  10   6      121.39      137.11    122.99 o 
  -8  10   6      363.03      112.31    134.10 o 
  -7  10   6      590.01      102.63    157.45 o 
  -6  10   6       25.62       53.56    135.75 o 
  -5  10   6      431.24      434.11    147.65 o 
  -4  10   6      443.61      391.90    142.70 o 
  -3  10   6      980.75      858.24     68.56 o 
  -2  10   6      707.12      754.45     61.57 o 
  -1  10   6       71.37      126.35     58.63 o 
   0  10   6      598.43      567.99     74.67 o 
   1  10   6      367.90      301.10     69.30 o 
   2  10   6      766.97      878.69     92.91 o 
   3  10   6      403.44      486.81    101.24 o 
   4  10   6     1312.83     1307.16    106.14 o 
   5  10   6      274.01      229.47     91.40 o 
   6  10   6        0.88     -196.67    131.12 o 
   7  10   6        8.98      213.66    136.30 o 
  -9  11   6      100.88       66.10    123.91 o 
  -8  11   6       42.71      157.80    109.28 o 
  -7  11   6        9.01       14.05    115.83 o 
  -6  11   6      355.87      325.77    152.27 o 
  -5  11   6      507.14      559.07    130.82 o 
  -4  11   6      215.55      162.48    135.41 o 
  -3  11   6      199.58      250.00     51.14 o 
  -2  11   6      106.13      105.31     65.49 o 
  -1  11   6      513.48      536.51     70.29 o 
   0  11   6     1399.17     1623.14     92.98 o 
   1  11   6      558.47      565.08     67.35 o 
   2  11   6      154.08      226.43     69.25 o 
   3  11   6       16.60      -52.26    106.76 o 
   4  11   6     1161.46     1058.60    295.53 o 
   5  11   6       55.81       71.07     83.31 o 
   6  11   6       70.32      132.37    123.12 o 
   7  11   6        6.98      223.47    145.29 o 
  -9  12   6        2.02       42.07    130.36 o 
  -8  12   6       43.82      104.31     91.08 o 
  -7  12   6        1.87     -240.92    168.41 o 
  -6  12   6      102.30      -32.20    119.95 o 
  -5  12   6       60.24      150.67    102.21 o 
  -4  12   6      342.41      226.48    105.68 o 
  -3  12   6      288.62      281.43     59.61 o 
  -2  12   6       55.47       69.85     65.14 o 
  -1  12   6      838.53      756.72     75.51 o 
   0  12   6      431.12      424.32     77.82 o 
   1  12   6       99.11      137.11     60.92 o 
   2  12   6       84.13       59.86     77.38 o 
   3  12   6       31.51       11.80    109.16 o 
   4  12   6      134.90      126.42    121.22 o 
   5  12   6      405.29      452.50    122.67 o 
   6  12   6      285.12      481.82    122.60 o 
  -8  13   6      113.49     -117.50    172.73 o 
  -7  13   6       28.69      553.68    206.57 o 
  -6  13   6       26.38       76.18    158.12 o 
  -5  13   6      349.16      360.75    120.81 o 
  -4  13   6     1371.57     1664.20    244.36 o 
  -3  13   6      354.12      367.80     56.39 o 
  -2  13   6      299.99      362.19     62.98 o 
  -1  13   6      105.47       92.51     60.21 o 
   0  13   6        6.76       17.15     70.09 o 
   1  13   6     1552.34     1486.10    122.19 o 
   2  13   6     2067.39     2393.88    174.18 o 
   3  13   6      794.58      742.30    114.33 o 
   4  13   6       43.82      120.13    101.22 o 
   5  13   6        5.30      102.33    171.46 o 
   6  13   6       80.69      192.95    129.47 o 
  -8  14   6       15.59      211.50    182.13 o 
  -7  14   6       40.07     -103.40    270.25 o 
  -6  14   6      150.57      375.81    221.92 o 
  -5  14   6      145.66      340.96    190.04 o 
  -4  14   6      144.02      313.36     93.29 o 
  -3  14   6       10.81      -15.62     48.94 o 
  -2  14   6      524.29      558.42     64.54 o 
  -1  14   6      719.46      653.54     90.39 o 
   0  14   6      247.89      275.62     79.87 o 
   1  14   6        3.31       68.12     83.36 o 
   2  14   6       84.37       94.24     75.39 o 
   3  14   6      230.71      167.50    119.03 o 
   4  14   6      256.55      191.46    117.32 o 
   5  14   6       90.69       40.50    111.11 o 
  -7  15   6       28.69      376.01    307.86 o 
  -6  15   6       35.53       87.34    123.65 o 
  -5  15   6        8.86      120.07    124.18 o 
  -4  15   6      161.30      -57.56    147.21 o 
  -3  15   6        1.74      -92.88     90.36 o 
  -2  15   6      207.17      272.48    104.09 o 
  -1  15   6       85.66       88.23     89.45 o 
   0  15   6       39.52       53.73     79.43 o 
   1  15   6      168.98      156.39     90.85 o 
   2  15   6       37.72       20.34     78.26 o 
   3  15   6       84.77        3.39    115.12 o 
   4  15   6       55.40      -25.30    233.07 o 
  -6  16   6       94.12       60.51    198.49 o 
  -5  16   6       19.11        9.96    151.35 o 
  -4  16   6        3.84       97.55    103.68 o 
  -3  16   6      106.79       91.86     82.11 o 
  -2  16   6      144.90      184.25     68.30 o 
  -1  16   6      396.27      359.16     78.07 o 
   0  16   6      253.26      308.95     89.70 o 
   1  16   6      184.65      142.09     95.05 o 
   2  16   6       34.28      -10.39     74.59 o 
   3  16   6      181.00      431.19    132.19 o 
  -5  17   6       40.27     -118.40    110.14 o 
  -4  17   6       48.74       11.84    210.78 o 
  -3  17   6       76.39      129.68    119.84 o 
  -2  17   6       93.11      101.08     70.29 o 
  -1  17   6        2.24        9.17     82.42 o 
   0  17   6       47.37      186.87     80.87 o 
   1  17   6      208.22      154.84     78.84 o 
   2  17   6      173.95      191.71    136.20 o 
  -3  18   6        0.51       33.22    120.89 o 
  -2  18   6       30.06      200.08    152.11 o 
  -1  18   6       26.07      226.98    121.44 o 
   0  18   6       55.91       34.81     91.13 o 
 -11   1   7       40.28      115.68    113.75 o 
 -10   1   7       46.32       69.96     88.15 o 
  -9   1   7       47.54       22.95     73.67 o 
  -8   1   7       66.83       51.71     66.65 o 
  -7   1   7       12.20       24.27     63.76 o 
  -6   1   7       13.69       35.16     61.22 o 
  -5   1   7     1125.01     1238.82     65.79 o 
  -4   1   7     1039.98      883.90     52.54 o 
  -3   1   7      446.94      515.71     59.93 o 
  -2   1   7     4236.43     4104.28    114.14 o 
  -1   1   7        9.61       72.29     56.13 o 
   0   1   7      195.49      261.50     73.49 o 
   1   1   7        5.45       13.72     58.71 o 
   2   1   7      511.01      511.67     59.90 o 
   3   1   7     1609.04     1740.38    123.97 o 
   4   1   7      727.85      703.15    142.40 o 
   5   1   7      123.16       81.98     97.46 o 
   6   1   7        3.89       -0.63     61.53 o 
   7   1   7      112.94       66.85     51.04 o 
   8   1   7        3.02      -74.09     97.08 o 
 -11   2   7       37.36       19.54     89.38 o 
 -10   2   7      312.75      240.48     76.76 o 
  -9   2   7        1.95      -10.37     65.77 o 
  -8   2   7      159.57      161.30     60.56 o 
  -7   2   7        2.18       -5.56     54.22 o 
  -6   2   7      115.68       73.47     51.82 o 
  -5   2   7      228.63      270.52     51.10 o 
  -4   2   7      810.33      718.76     61.22 o 
  -3   2   7     1392.41     1553.17     65.45 o 
  -2   2   7      499.88      422.94     56.92 o 
  -1   2   7      422.19      649.89     58.04 o 
   0   2   7      543.81      672.32     78.97 o 
   1   2   7     3376.78     3365.58    102.74 o 
   2   2   7      741.59      808.55     85.33 o 
   3   2   7     1212.70     1275.39     83.25 o 
   4   2   7       99.20      210.91    132.36 o 
   5   2   7      292.25      239.67    144.39 o 
   6   2   7      147.87      204.23     59.85 o 
   7   2   7      287.53      158.53     54.62 o 
   8   2   7      175.49      119.68     83.29 o 
 -11   3   7        0.08       26.71     96.98 o 
 -10   3   7      126.70       95.79     70.89 o 
  -9   3   7      191.79      133.18     63.21 o 
  -8   3   7     1554.16     1534.28     73.26 o 
  -7   3   7      644.16      593.53     56.89 o 
  -6   3   7      400.16      382.06     49.24 o 
  -5   3   7     2043.55     2090.51     75.69 o 
  -4   3   7     3859.43     3681.32    114.95 o 
  -3   3   7     4391.07     4457.97    108.21 o 
  -2   3   7     1082.05     1271.74     68.13 o 
  -1   3   7       11.32        3.00     50.10 o 
   0   3   7     1628.15     1549.53     60.28 o 
   1   3   7     2956.07     3093.21     87.17 o 
   2   3   7      799.15      779.17     74.80 o 
   3   3   7       60.34       69.55     81.01 o 
   4   3   7        0.03      -13.40     79.65 o 
   5   3   7      164.50      146.75     40.03 o 
   6   3   7     1617.20     1433.90    121.66 o 
   7   3   7      137.83      153.64     89.41 o 
   8   3   7        1.57      -58.71    109.74 o 
 -11   4   7      608.36      617.97    136.89 o 
 -10   4   7      697.35      661.99    138.02 o 
  -9   4   7        3.95       23.41     59.01 o 
  -8   4   7      204.30      180.03     53.44 o 
  -7   4   7     2929.82     2981.50     96.50 o 
  -6   4   7     5853.04     6011.70    109.73 o 
  -5   4   7     5851.42     5479.04    106.39 o 
  -4   4   7     3106.75     2842.47     87.40 o 
  -3   4   7      282.71      258.34     46.04 o 
  -2   4   7     2093.39     2121.21     74.88 o 
  -1   4   7     3994.90     3492.02     82.17 o 
   0   4   7     8367.96     9041.14    157.85 o 
   1   4   7     1268.51     1053.93     64.01 o 
   2   4   7     2959.72     2992.39     83.21 o 
   3   4   7      387.13      387.36     47.18 o 
   4   4   7     1172.23     1150.14     58.96 o 
   5   4   7      372.87      234.88    103.66 o 
   6   4   7      176.28       13.04    123.68 o 
   7   4   7       95.15      214.13    138.81 o 
   8   4   7        0.25       49.23     77.88 o 
 -11   5   7        8.43      190.35    135.13 o 
 -10   5   7       34.46      109.08     89.50 o 
  -9   5   7      219.48       76.37     85.83 o 
  -8   5   7      474.02      514.81     51.82 o 
  -7   5   7      425.49      425.37     47.40 o 
  -6   5   7      472.56      362.89     60.54 o 
  -5   5   7      796.82      806.08     49.90 o 
  -4   5   7     6414.01     6121.14     97.69 o 
  -3   5   7     9194.65     9198.72    129.32 o 
  -2   5   7     4796.52     4413.83     91.26 o 
  -1   5   7     3026.22     3142.99    103.05 o 
   0   5   7     1402.76     1622.33     86.34 o 
   1   5   7      330.23      249.59     62.18 o 
   2   5   7     6135.41     6550.24    305.31 o 
   3   5   7     2840.84     2732.00     78.58 o 
   4   5   7     1510.47     1312.59    106.62 o 
   5   5   7       86.60       52.99     93.41 o 
   6   5   7        3.86      -12.27    106.10 o 
   7   5   7      541.47      302.58    118.21 o 
   8   5   7      226.44      282.22    162.53 o 
 -11   6   7        0.17      -41.13    158.63 o 
 -10   6   7       20.94       51.95     86.57 o 
  -9   6   7        6.06       56.97     57.27 o 
  -8   6   7       24.78       41.39     50.55 o 
  -7   6   7       31.74       50.14     34.23 o 
  -6   6   7       70.75       60.42     36.78 o 
  -5   6   7       57.62       90.07     39.68 o 
  -4   6   7       46.93       53.92     50.09 o 
  -3   6   7      734.02      725.86     65.23 o 
  -2   6   7       35.46       30.81     59.27 o 
  -1   6   7     2930.87     2936.44     70.52 o 
   0   6   7     2162.57     2007.22    106.51 o 
   1   6   7       69.28       85.32     54.68 o 
   2   6   7       60.83       53.72     46.83 o 
   3   6   7       54.41       71.40     33.27 o 
   4   6   7        2.36      -47.83     94.86 o 
   5   6   7      379.16      440.52     79.79 o 
   6   6   7      104.49       59.82    105.41 o 
   7   6   7        9.84      103.48     81.36 o 
   8   6   7       42.17        3.56     85.11 o 
 -11   7   7        0.22       61.80    117.90 o 
 -10   7   7      284.65       56.29    114.19 o 
  -9   7   7      231.12      129.47    124.21 o 
  -8   7   7      254.52      300.76     85.42 o 
  -7   7   7        4.37      -70.37     70.33 o 
  -6   7   7       36.83       90.31     85.24 o 
  -5   7   7     1170.39     1123.21     70.59 o 
  -4   7   7     1852.48     1745.55     89.72 o 
  -3   7   7     1914.24     1930.23     73.98 o 
  -2   7   7      325.77      313.11     68.30 o 
  -1   7   7     1292.05     1455.39     75.62 o 
   0   7   7       30.51       39.17     60.98 o 
   1   7   7       41.09       59.88     61.32 o 
   2   7   7     1047.92     1013.63     63.19 o 
   3   7   7      948.18      967.79    117.59 o 
   4   7   7      206.86      168.32     70.78 o 
   5   7   7      138.15      144.53    102.92 o 
   6   7   7       44.11      -29.56    118.19 o 
   7   7   7       24.77      117.68    100.62 o 
   8   7   7       24.63      278.54    103.27 o 
 -10   8   7      201.22      248.04    179.78 o 
  -9   8   7       71.79      104.18     92.48 o 
  -8   8   7       16.00      120.34     93.81 o 
  -7   8   7     1807.77     1687.22    151.21 o 
  -6   8   7     2859.77     2949.03    246.83 o 
  -5   8   7     2990.22     2786.35    141.36 o 
  -4   8   7     1527.43     1697.15     99.92 o 
  -3   8   7       24.54       58.16     59.24 o 
  -2   8   7     4031.07     4059.50     86.41 o 
  -1   8   7     3701.75     3811.09    111.17 o 
   0   8   7     5645.83     5729.80    174.23 o 
   1   8   7     2631.60     2771.44     76.46 o 
   2   8   7      477.88      625.49     84.00 o 
   3   8   7       29.47       75.22     84.65 o 
   4   8   7      775.64      789.33    118.55 o 
   5   8   7     2176.88     2503.69    139.07 o 
   6   8   7      463.01      591.42    167.01 o 
   7   8   7      331.07      257.11    121.26 o 
 -10   9   7      157.55      145.11    164.50 o 
  -9   9   7      741.43      761.64    271.36 o 
  -8   9   7      846.36      667.65    321.49 o 
  -7   9   7      482.72      497.21     95.38 o 
  -6   9   7      139.80      130.91     87.05 o 
  -5   9   7      472.12      331.97    119.84 o 
  -4   9   7     1636.05     1538.15     61.50 o 
  -3   9   7     2137.94     2012.91     61.62 o 
  -2   9   7     4253.22     4563.46    119.76 o 
  -1   9   7     1261.55     1441.64     75.51 o 
   0   9   7      722.24      831.83     65.03 o 
   1   9   7     3127.88     2912.90    111.17 o 
   2   9   7     1264.58     1732.90    217.09 o 
   3   9   7     1469.57     1755.34    114.13 o 
   4   9   7        6.22       36.69     77.54 o 
   5   9   7       22.72       33.51     74.58 o 
   6   9   7      281.50      317.87    137.57 o 
   7   9   7      290.49      434.54    180.73 o 
 -10  10   7       41.30       27.53    135.59 o 
  -9  10   7       69.92      -32.76    114.36 o 
  -8  10   7       63.72       38.53     85.73 o 
  -7  10   7      549.50      395.50    160.02 o 
  -6  10   7        3.20      -49.42    116.66 o 
  -5  10   7       92.19      187.38     95.67 o 
  -4  10   7       48.33       25.95     45.33 o 
  -3  10   7      112.81      108.87     53.12 o 
  -2  10   7     1149.43     1010.18     76.67 o 
  -1  10   7      367.99      296.87     71.92 o 
   0  10   7      233.19      216.19     68.68 o 
   1  10   7       67.51       63.75     52.29 o 
   2  10   7       33.80        8.51     63.79 o 
   3  10   7      409.16      476.52    109.32 o 
   4  10   7      230.34      254.09     85.92 o 
   5  10   7      283.06      388.88     94.51 o 
   6  10   7       14.81      249.80    132.02 o 
   7  10   7        3.39       16.03    144.90 o 
  -9  11   7       55.83      -76.45    139.49 o 
  -8  11   7      211.96       25.20     80.39 o 
  -7  11   7      197.80      373.42    132.09 o 
  -6  11   7      598.76      933.87    153.37 o 
  -5  11   7      156.82      107.40    164.68 o 
  -4  11   7      545.45      531.82     55.74 o 
  -3  11   7      127.96      104.95     59.38 o 
  -2  11   7      820.47      710.50     75.15 o 
  -1  11   7      161.82      129.07     63.57 o 
   0  11   7       65.83       42.00     71.27 o 
   1  11   7       65.55      133.74     66.67 o 
   2  11   7       34.16       44.37     72.61 o 
   3  11   7      576.66      592.56    101.35 o 
   4  11   7      354.61      320.18    115.75 o 
   5  11   7      415.75      341.53    119.51 o 
   6  11   7       56.27     -169.50    117.63 o 
  -9  12   7       75.88       59.77    120.87 o 
  -8  12   7       16.42     -333.71    263.20 o 
  -7  12   7       20.67      169.90    142.82 o 
  -6  12   7      282.01      515.08    283.15 o 
  -5  12   7       23.85      -54.48     97.67 o 
  -4  12   7      136.97       99.24     42.40 o 
  -3  12   7       73.64       57.43     67.30 o 
  -2  12   7      462.04      380.89     69.71 o 
  -1  12   7      194.13      203.05     59.97 o 
   0  12   7     2280.10     2447.58    164.86 o 
   1  12   7      443.17      399.60     69.31 o 
   2  12   7       88.52       20.26     86.33 o 
   3  12   7      127.38       97.40    106.61 o 
   4  12   7      187.86      150.97     98.92 o 
   5  12   7      241.62      157.27    115.53 o 
   6  12   7      332.88      256.06    174.63 o 
  -8  13   7       62.74      219.25    474.71 o 
  -7  13   7       71.90      144.68    133.92 o 
  -6  13   7        5.38       30.50    119.63 o 
  -5  13   7        2.58      200.42    179.07 o 
  -4  13   7      308.37      179.93    108.88 o 
  -3  13   7       22.70      100.29     61.29 o 
  -2  13   7        3.68       34.37     64.89 o 
  -1  13   7      344.15      246.47     75.58 o 
   0  13   7      759.06      606.02     85.02 o 
   1  13   7        8.17      104.33     70.03 o 
   2  13   7      495.02      502.03    115.41 o 
   3  13   7      222.57      307.50    114.06 o 
   4  13   7       11.47      -96.69    110.80 o 
   5  13   7       18.69      150.37    117.19 o 
  -7  14   7       10.15       49.69    236.60 o 
  -6  14   7       30.97     -257.91    207.30 o 
  -5  14   7      185.49      411.68    220.08 o 
  -4  14   7      228.12      118.95    128.59 o 
  -3  14   7       32.14       50.68     59.57 o 
  -2  14   7       75.87       60.14     75.69 o 
  -1  14   7       14.29       -7.99     66.46 o 
   0  14   7       27.86      -22.16     78.04 o 
   1  14   7      127.90      141.49     73.53 o 
   2  14   7      395.15      376.21     75.30 o 
   3  14   7       24.04     -103.03     97.24 o 
   4  14   7       98.80       63.19    111.80 o 
  -7  15   7        0.14     -209.20    139.47 o 
  -6  15   7        3.22       86.62    129.63 o 
  -5  15   7        2.72       19.97    156.35 o 
  -4  15   7        4.20       35.88    129.66 o 
  -3  15   7       35.15       75.87     61.68 o 
  -2  15   7       97.10       57.01    107.93 o 
  -1  15   7      100.22        4.95     76.48 o 
   0  15   7        9.77       48.79     81.20 o 
   1  15   7      131.52       56.19     74.97 o 
   2  15   7       33.99       88.41     78.34 o 
   3  15   7       28.98       20.54    109.00 o 
   4  15   7       46.27       64.41    115.06 o 
  -6  16   7        1.87      364.02    243.94 o 
  -5  16   7        2.53      -32.16    133.98 o 
  -4  16   7        6.04       -2.49    167.80 o 
  -3  16   7        6.96     -125.85    157.06 o 
  -2  16   7        7.78      183.95     69.91 o 
  -1  16   7        2.48      145.04     85.60 o 
   0  16   7       20.26       89.10     87.62 o 
   1  16   7        0.95       29.43     75.84 o 
   2  16   7       10.14      -61.72    111.58 o 
   3  16   7       39.93      131.80    118.31 o 
  -4  17   7       24.64       22.86    162.17 o 
  -3  17   7       90.00     -148.24    123.75 o 
  -2  17   7       85.17      107.68     80.73 o 
  -1  17   7       36.84      153.41     89.45 o 
   0  17   7       43.75       30.01     91.18 o 
   1  17   7        0.70        4.72     82.36 o 
 -11   0   8       25.02       75.20    114.97 o 
 -10   0   8      469.58      454.26    120.77 o 
  -9   0   8       79.90       21.70     99.52 o 
  -8   0   8      428.06      390.68    110.06 o 
  -7   0   8     1396.36     1379.17    109.77 o 
  -6   0   8     2188.56     2082.37    137.93 o 
  -5   0   8      441.24      560.59    105.35 o 
  -4   0   8     1741.28     2180.19    206.73 o 
  -3   0   8     2368.28     2618.20    172.31 o 
  -2   0   8    39967.48    41775.43   1071.20 o 
  -1   0   8      251.54      243.70    116.31 o 
   0   0   8     1707.00     1421.70    245.58 o 
   1   0   8       10.33      187.95    116.41 o 
   2   0   8      119.26      177.94     89.68 o 
   3   0   8       96.28       81.08    118.68 o 
   4   0   8        3.52     -191.53    211.50 o 
   5   0   8      143.77      314.91    212.68 o 
   6   0   8      323.24       -1.18    210.33 o 
   7   0   8      196.19      129.54     81.92 o 
   8   0   8        7.32       89.37    187.88 o 
 -11   1   8      190.25       96.70    108.58 o 
 -10   1   8      532.70      415.17     83.76 o 
  -9   1   8      430.31      388.46     77.54 o 
  -8   1   8      941.10      953.99     85.80 o 
  -7   1   8       77.90      -41.27     65.81 o 
  -6   1   8      703.58      715.36     70.52 o 
  -5   1   8     3255.42     3100.63     98.03 o 
  -4   1   8     5544.90     5799.94    143.65 o 
  -3   1   8      699.34      780.41     63.54 o 
  -2   1   8      656.64      621.51     82.89 o 
  -1   1   8     1012.45     1168.62     97.02 o 
   0   1   8      590.54      664.56     58.51 o 
   1   1   8     1515.63     1520.59     88.60 o 
   2   1   8      562.85      511.53     80.38 o 
   3   1   8      287.05      259.28     91.47 o 
   4   1   8        7.65       37.34    104.60 o 
   5   1   8        2.51       40.33    106.18 o 
   6   1   8      121.59       99.18    119.04 o 
   7   1   8        5.78      -13.79     64.36 o 
   8   1   8        0.14     -144.77     96.51 o 
 -11   2   8      118.27       38.54     77.77 o 
 -10   2   8       30.81      -53.02     79.47 o 
  -9   2   8        8.49       31.53     63.22 o 
  -8   2   8      599.93      614.73     73.03 o 
  -7   2   8       32.26        4.06     67.73 o 
  -6   2   8      311.22      306.80     71.51 o 
  -5   2   8      157.89      173.42     62.26 o 
  -4   2   8      126.50      170.49     70.66 o 
  -3   2   8     1449.47     1469.09     77.98 o 
  -2   2   8    10041.37    10190.22    179.47 o 
  -1   2   8      548.21      438.53     57.78 o 
   0   2   8       60.38      106.39     61.02 o 
   1   2   8      223.09      162.63     61.27 o 
   2   2   8     1829.99     1657.74    134.91 o 
   3   2   8      346.74      280.01     90.29 o 
   4   2   8      809.54      802.62    128.65 o 
   5   2   8      599.52      685.47    167.61 o 
   6   2   8       11.37       19.53     55.26 o 
   7   2   8      151.05      203.82    100.97 o 
   8   2   8       81.05      -49.24     86.66 o 
 -11   3   8       38.26       73.95     57.13 o 
 -10   3   8       30.72       -4.03     63.38 o 
  -9   3   8       41.96      -15.35     60.79 o 
  -8   3   8      517.46      429.89     75.67 o 
  -7   3   8      559.64      567.57     75.31 o 
  -6   3   8       83.32       25.74     50.30 o 
  -5   3   8      149.83      121.34     64.09 o 
  -4   3   8     1339.94     1619.66     82.92 o 
  -3   3   8     2271.89     2252.23     94.99 o 
  -2   3   8     2195.94     2182.48     74.92 o 
  -1   3   8     5568.80     5146.12    133.32 o 
   0   3   8      944.75      883.53     65.53 o 
   1   3   8      986.92     1023.20     70.48 o 
   2   3   8       33.79       89.15     81.63 o 
   3   3   8      256.30      207.94    115.15 o 
   4   3   8       53.61       55.81     82.83 o 
   5   3   8      534.14      496.15    167.22 o 
   6   3   8      887.19      531.59    145.35 o 
   7   3   8        0.85       73.19     89.64 o 
   8   3   8        0.57       90.08     83.34 o 
 -11   4   8       83.02      168.41    140.41 o 
 -10   4   8      540.68      594.04    110.60 o 
  -9   4   8       60.50       10.27     63.43 o 
  -8   4   8      134.21      110.92     61.14 o 
  -7   4   8      127.43      110.39     50.51 o 
  -6   4   8     2110.82     2205.71     74.25 o 
  -5   4   8      461.68      509.28     65.93 o 
  -4   4   8      982.16     1034.10     72.27 o 
  -3   4   8       32.50       57.10     51.82 o 
  -2   4   8      498.52      519.55     60.86 o 
  -1   4   8      506.49      459.93     57.07 o 
   0   4   8      709.71      752.62     59.63 o 
   1   4   8     2887.57     2966.28    126.69 o 
   2   4   8       16.70       23.78     56.70 o 
   3   4   8       34.78       39.50     69.60 o 
   4   4   8       39.98       69.03     58.64 o 
   5   4   8      285.25      388.35    114.71 o 
   6   4   8        5.80      -41.86    110.96 o 
   7   4   8       72.25      108.72     77.76 o 
   8   4   8        0.43       30.13    103.70 o 
 -11   5   8      177.78      404.21    200.93 o 
 -10   5   8      180.32      165.80     93.99 o 
  -9   5   8      185.87      150.94     50.75 o 
  -8   5   8      153.35      149.66     57.98 o 
  -7   5   8      108.44       96.63     60.86 o 
  -6   5   8      242.94      173.15     50.55 o 
  -5   5   8     1039.95     1041.72     69.83 o 
  -4   5   8     1140.32     1063.44     65.25 o 
  -3   5   8      130.55      114.21     51.68 o 
  -2   5   8      319.95      386.68     64.10 o 
  -1   5   8     2761.16     2541.80     81.60 o 
   0   5   8     6037.78     6219.70    261.52 o 
   1   5   8     1166.48     1421.90    116.04 o 
   2   5   8      250.91      218.36     62.03 o 
   3   5   8       17.66       27.28     62.25 o 
   4   5   8      211.68      110.41     67.95 o 
   5   5   8      125.09       71.71    112.73 o 
   6   5   8      437.42      192.58    127.15 o 
   7   5   8       65.90      -91.43    119.30 o 
 -11   6   8        0.84      122.41    154.04 o 
 -10   6   8        3.50     -103.40    178.60 o 
  -9   6   8      538.46      381.27     70.32 o 
  -8   6   8     1351.40     1182.64     53.96 o 
  -7   6   8      976.26     1009.03     60.52 o 
  -6   6   8      363.01      368.76     52.52 o 
  -5   6   8     1343.44     1430.89     60.57 o 
  -4   6   8     2668.91     2526.75     77.01 o 
  -3   6   8     4713.27     5036.17    108.77 o 
  -2   6   8     5688.09     5671.27    158.41 o 
  -1   6   8     1082.00     1149.99     98.11 o 
   0   6   8      683.39      646.12     87.14 o 
   1   6   8     3346.34     3411.21    111.12 o 
   2   6   8     4397.78     4601.09    118.44 o 
   3   6   8     1326.61     1375.06     66.14 o 
   4   6   8      664.27      763.50    103.65 o 
   5   6   8       54.70       27.01     76.36 o 
   6   6   8      724.20      297.59    156.48 o 
   7   6   8      386.65      209.85    178.52 o 
 -10   7   8      400.41      485.18    129.46 o 
  -9   7   8       72.41       -9.33     94.32 o 
  -8   7   8       51.26      -12.18    110.96 o 
  -7   7   8      866.70      633.55    100.56 o 
  -6   7   8     1588.37     1505.56    101.15 o 
  -5   7   8     2466.28     2414.70    131.61 o 
  -4   7   8      829.07      918.78     91.76 o 
  -3   7   8       94.50      122.09     66.53 o 
  -2   7   8     2779.05     2737.97     96.38 o 
  -1   7   8     3529.73     3810.09    138.11 o 
   0   7   8     3931.20     3746.88    108.65 o 
   1   7   8     1740.80     1926.53     85.25 o 
   2   7   8      179.20      183.45     67.55 o 
   3   7   8      453.95      439.34     88.87 o 
   4   7   8     1657.36     1575.49    135.47 o 
   5   7   8      735.33      843.39    113.69 o 
   6   7   8      483.27      635.50    324.55 o 
   7   7   8        1.32       18.17    161.64 o 
 -10   8   8        0.06      -48.49    118.34 o 
  -9   8   8        7.97      218.16    158.70 o 
  -8   8   8        7.38      176.39    123.11 o 
  -7   8   8      160.99      123.99    186.27 o 
  -6   8   8        1.44       24.65     83.32 o 
  -5   8   8       69.93       26.95     56.82 o 
  -4   8   8      286.75      254.45     81.58 o 
  -3   8   8     1872.80     1855.35    111.39 o 
  -2   8   8       87.88      112.44     70.34 o 
  -1   8   8      238.54      356.36     61.93 o 
   0   8   8        4.14       -8.71     65.60 o 
   1   8   8       70.35       44.59     57.19 o 
   2   8   8      463.63      452.52     93.22 o 
   3   8   8     1030.61     1189.12     98.42 o 
   4   8   8       13.83       68.87     80.66 o 
   5   8   8      193.38      156.62     98.88 o 
   6   8   8       67.77      258.22    129.27 o 
   7   8   8       28.00     -103.23    173.83 o 
 -10   9   8       30.44      -57.58    173.90 o 
  -9   9   8       49.53       30.99    165.72 o 
  -8   9   8       65.98       30.73     70.33 o 
  -7   9   8      146.91       95.54    177.06 o 
  -6   9   8      177.17      236.84     91.98 o 
  -5   9   8       74.40       18.91     51.06 o 
  -4   9   8       89.93      133.74     35.93 o 
  -3   9   8      163.00      114.90     46.35 o 
  -2   9   8     1076.89     1197.40     88.39 o 
  -1   9   8     1744.27     1892.92     78.05 o 
   0   9   8     1468.14     1694.64     87.45 o 
   1   9   8      423.60      423.53    107.97 o 
   2   9   8       25.68       -0.26     71.22 o 
   3   9   8      249.10      207.72     82.36 o 
   4   9   8      825.01      857.90    130.89 o 
   5   9   8      217.65      249.98    121.45 o 
   6   9   8       40.12      187.15    129.30 o 
 -10  10   8       37.69       76.86    151.07 o 
  -9  10   8       82.83       -3.94     82.64 o 
  -8  10   8     1019.31     1029.37    187.57 o 
  -7  10   8       38.23      -63.96    103.74 o 
  -6  10   8       87.05      153.30    150.79 o 
  -5  10   8      720.63      585.21    108.48 o 
  -4  10   8     2238.67     2104.00    169.71 o 
  -3  10   8     1979.69     2186.21    186.90 o 
  -2  10   8      647.80      605.15     71.40 o 
  -1  10   8        8.02       25.06     67.60 o 
   0  10   8      588.54      534.54     62.57 o 
   1  10   8      726.70      643.49    110.90 o 
   2  10   8     3980.73     4453.29    166.21 o 
   3  10   8      630.62      566.66    104.02 o 
   4  10   8     1159.84     1074.44    136.61 o 
   5  10   8       35.83       71.72    117.21 o 
   6  10   8      194.11      155.08    172.38 o 
  -9  11   8       19.42      -85.54    119.29 o 
  -8  11   8        2.26     -223.82    171.54 o 
  -7  11   8       19.98      504.01    171.12 o 
  -6  11   8      692.37      738.92    151.42 o 
  -5  11   8      892.37      940.86    165.27 o 
  -4  11   8      300.94      196.68     62.97 o 
  -3  11   8      134.66      146.53     63.12 o 
  -2  11   8       13.12      -33.71     63.18 o 
  -1  11   8     1407.95     1395.55     89.56 o 
   0  11   8      310.48      320.70     81.31 o 
   1  11   8      204.60      206.92     68.46 o 
   2  11   8       18.38      103.93    106.40 o 
   3  11   8      576.40      322.99    118.73 o 
   4  11   8      424.36      654.97    122.76 o 
   5  11   8      201.69      194.95    124.12 o 
   6  11   8       91.19      292.45    215.16 o 
  -9  12   8        1.05       13.65    148.27 o 
  -8  12   8       68.81      148.88    189.68 o 
  -7  12   8      424.58      573.56    302.47 o 
  -6  12   8        3.93      132.69    112.61 o 
  -5  12   8      285.10      384.45    120.80 o 
  -4  12   8      159.61      107.18     50.30 o 
  -3  12   8       14.67       41.62     60.68 o 
  -2  12   8       19.87       52.96     64.01 o 
  -1  12   8        8.08        0.63     66.46 o 
   0  12   8      778.74      859.47     84.00 o 
   1  12   8      182.72      101.66     60.11 o 
   2  12   8      330.78      380.64    101.87 o 
   3  12   8       12.70       20.23    111.42 o 
   4  12   8        2.82      -71.00    115.98 o 
   5  12   8        3.26       79.42    121.83 o 
  -8  13   8       16.06      -43.48    180.45 o 
  -7  13   8       86.88      208.87    117.20 o 
  -6  13   8      150.82      250.35    108.73 o 
  -5  13   8        4.48      152.07    112.85 o 
  -4  13   8       49.19       93.07     55.35 o 
  -3  13   8      610.46      569.15     80.89 o 
  -2  13   8      228.83      323.19     76.93 o 
  -1  13   8       10.00      -22.67     74.58 o 
   0  13   8      123.39      109.54     88.27 o 
   1  13   8        5.74       20.16     58.33 o 
   2  13   8       42.43       76.16    128.22 o 
   3  13   8        5.55      148.27     89.44 o 
   4  13   8       82.84       43.81    106.05 o 
  -7  14   8        3.81       66.91    121.00 o 
  -6  14   8        7.94      306.18    211.48 o 
  -5  14   8       55.11      -29.36    135.55 o 
  -4  14   8       93.16      136.75     70.22 o 
  -3  14   8       66.93      -12.21     72.45 o 
  -2  14   8       53.92      176.52     71.14 o 
  -1  14   8       25.16       31.18     79.06 o 
   0  14   8      123.73       97.56     84.33 o 
   1  14   8      247.81      207.44     81.89 o 
   2  14   8      230.44      134.46    115.60 o 
   3  14   8       26.78       19.22    117.16 o 
   4  14   8        2.08      129.22    211.16 o 
  -6  15   8       16.60      247.72    182.26 o 
  -5  15   8       26.18       30.71    127.83 o 
  -4  15   8        0.38     -113.85    206.03 o 
  -3  15   8       34.43       71.48     95.08 o 
  -2  15   8        0.09       51.42     86.74 o 
  -1  15   8       35.37       81.61     77.49 o 
   0  15   8       23.47       14.83     83.53 o 
   1  15   8       41.77      -82.18     86.94 o 
   2  15   8        1.85      -56.46    116.06 o 
   3  15   8       85.80      237.34    127.42 o 
  -5  16   8      195.64      526.56    216.61 o 
  -4  16   8       77.77      233.75    184.19 o 
  -3  16   8       27.82       43.09    117.34 o 
  -2  16   8       31.69      196.96    117.81 o 
  -1  16   8       15.89     -130.32     87.16 o 
   0  16   8       21.63      176.60     83.51 o 
   1  16   8       32.16       52.66     89.24 o 
   2  16   8       14.57      -92.52    121.47 o 
  -3  17   8       78.48      205.02    142.88 o 
  -2  17   8       54.05       96.79     89.13 o 
  -1  17   8       17.75      139.51     87.88 o 
   0  17   8       38.30      108.47     95.94 o 
 -11   1   9      488.58      358.36     91.39 o 
 -10   1   9      497.70      360.69     88.41 o 
  -9   1   9       27.50       39.32     64.79 o 
  -8   1   9      329.77      298.51     72.00 o 
  -7   1   9      750.25      745.28     90.53 o 
  -6   1   9     3184.38     3076.43    118.91 o 
  -5   1   9     3001.82     3112.59    197.05 o 
  -4   1   9     7242.14     7106.88    180.54 o 
  -3   1   9      496.34      643.11     79.98 o 
  -2   1   9     2002.99     1865.21    110.25 o 
  -1   1   9     6052.29     6553.87    167.99 o 
   0   1   9     4557.08     4129.03    142.63 o 
   1   1   9     2523.90     2765.03    110.75 o 
   2   1   9     1640.40     1522.89    112.70 o 
   3   1   9      361.57      357.64    106.41 o 
   4   1   9     1225.94     1057.04    147.44 o 
   5   1   9       11.11      -30.41    160.58 o 
   6   1   9      349.10       -0.52    170.62 o 
   7   1   9       47.96      204.87    153.95 o 
 -11   2   9       88.06      -43.15     87.45 o 
 -10   2   9      397.24      254.03     89.05 o 
  -9   2   9     1035.85      933.96     90.57 o 
  -8   2   9     2076.80     2315.82     97.71 o 
  -7   2   9     1438.57     1531.12     82.94 o 
  -6   2   9        0.24        9.94     60.32 o 
  -5   2   9      976.93     1011.27     70.65 o 
  -4   2   9     4306.40     4411.46    128.16 o 
  -3   2   9     8806.67     8311.58    190.56 o 
  -2   2   9     8041.58     8389.38    190.26 o 
  -1   2   9      634.24      573.23     62.21 o 
   0   2   9      689.16      750.85     83.38 o 
   1   2   9     3712.05     3552.82    154.95 o 
   2   2   9     6225.36     6308.71    207.47 o 
   3   2   9     2306.11     2251.19    145.44 o 
   4   2   9     1826.57     1745.90    166.27 o 
   5   2   9      318.39       96.94    132.19 o 
   6   2   9      435.87      206.31    106.17 o 
   7   2   9      203.47      269.05    122.62 o 
 -11   3   9      190.48       35.25     86.95 o 
 -10   3   9      665.01      437.08    101.41 o 
  -9   3   9       12.99       33.65     72.89 o 
  -8   3   9      137.12      151.57     74.83 o 
  -7   3   9      867.24      773.27     83.03 o 
  -6   3   9     2912.21     2902.50     93.39 o 
  -5   3   9     1842.80     1890.41     89.99 o 
  -4   3   9        3.10       35.74     75.76 o 
  -3   3   9     1454.50     1507.45     71.05 o 
  -2   3   9     2846.88     3312.15    126.64 o 
  -1   3   9     3582.72     3243.10    111.91 o 
   0   3   9     6047.28     6135.67    210.65 o 
   1   3   9      113.75      121.06     50.24 o 
   2   3   9      162.56      130.61     95.28 o 
   3   3   9     1651.59     1719.04    134.04 o 
   4   3   9     2115.14     2227.88    173.60 o 
   5   3   9      188.77      258.98    223.25 o 
   6   3   9      137.09       63.67     39.03 o 
   7   3   9       19.39      267.66    368.02 o 
 -11   4   9       19.24     -158.67    107.70 o 
 -10   4   9       30.40       72.55     66.00 o 
  -9   4   9       16.80       -6.46     57.41 o 
  -8   4   9      119.97       66.82     63.42 o 
  -7   4   9        5.21       20.75     64.28 o 
  -6   4   9     1070.87     1005.46     87.17 o 
  -5   4   9      258.19      281.58     70.64 o 
  -4   4   9      734.17      606.23     84.46 o 
  -3   4   9       61.16       98.14     70.07 o 
  -2   4   9      307.19      421.02     63.59 o 
  -1   4   9      680.19      592.89     76.40 o 
   0   4   9     1468.31     1521.44     95.78 o 
   1   4   9      868.83      937.48     86.13 o 
   2   4   9      163.50      143.03     76.96 o 
   3   4   9       82.68      -13.31     68.48 o 
   4   4   9      843.85      810.34     85.48 o 
   5   4   9      629.00      393.48    141.62 o 
   6   4   9      367.64      407.41    186.19 o 
   7   4   9       95.08      -31.94    133.60 o 
 -11   5   9        0.56     -170.80    113.87 o 
 -10   5   9       35.26       40.34     55.85 o 
  -9   5   9        3.51       -3.47     64.03 o 
  -8   5   9       53.73       68.73     57.99 o 
  -7   5   9      116.17       61.14     60.73 o 
  -6   5   9       12.46      -22.31     62.47 o 
  -5   5   9     1306.03     1338.93     80.19 o 
  -4   5   9     1281.90     1292.60     91.88 o 
  -3   5   9      913.50      870.97     86.36 o 
  -2   5   9      281.26      230.18     71.44 o 
  -1   5   9      374.76      317.38     68.76 o 
   0   5   9     1525.62     1438.47     97.83 o 
   1   5   9     1663.06     1533.32     85.61 o 
   2   5   9     2081.66     2047.09    106.78 o 
   3   5   9      617.92      555.84     62.84 o 
   4   5   9      118.31       91.89     48.11 o 
   5   5   9      296.79      205.39    123.18 o 
   6   5   9      544.87      369.32    183.81 o 
   7   5   9      140.89       39.46    136.82 o 
 -11   6   9        5.73      264.04    228.54 o 
 -10   6   9       37.49     -146.76    127.93 o 
  -9   6   9      132.30      106.09     46.48 o 
  -8   6   9      437.42      361.54     56.23 o 
  -7   6   9      187.01      166.12     49.57 o 
  -6   6   9        8.94      -32.11     53.42 o 
  -5   6   9      598.56      573.92     63.81 o 
  -4   6   9      220.68      199.24     57.98 o 
  -3   6   9      825.47     1020.30     81.64 o 
  -2   6   9      742.39      748.36     86.88 o 
  -1   6   9      506.03      514.47     90.11 o 
   0   6   9       67.78       48.33     77.68 o 
   1   6   9      575.19      704.18     87.83 o 
   2   6   9      561.71      537.04     68.14 o 
   3   6   9      129.26      195.75     63.94 o 
   4   6   9       12.78       46.70     95.24 o 
   5   6   9      115.57      -13.06     93.45 o 
   6   6   9        0.30       16.60    110.95 o 
   7   6   9        1.02      149.39    180.67 o 
 -10   7   9        5.35       67.88    141.05 o 
  -9   7   9       16.41       93.68    141.45 o 
  -8   7   9        2.97      101.60     77.66 o 
  -7   7   9       53.68       22.79     37.10 o 
  -6   7   9        5.24       50.30     52.73 o 
  -5   7   9       31.73       49.78     53.22 o 
  -4   7   9      161.47      183.13     91.91 o 
  -3   7   9     1293.39     1309.82     81.51 o 
  -2   7   9      318.77      353.45     99.03 o 
  -1   7   9       56.31       70.94     82.14 o 
   0   7   9      153.06      136.32     78.84 o 
   1   7   9      206.08      126.09     77.10 o 
   2   7   9     1041.69     1080.11     76.69 o 
   3   7   9      946.17     1003.79     61.80 o 
   4   7   9     1040.13     1055.87    116.22 o 
   5   7   9        1.87       49.74     84.56 o 
   6   7   9        8.41      -41.37    201.13 o 
 -10   8   9       40.07       17.77    110.28 o 
  -9   8   9       54.84     -183.85    122.57 o 
  -8   8   9        2.30       18.01     75.16 o 
  -7   8   9       58.25      121.88     97.89 o 
  -6   8   9       80.46       46.82     55.03 o 
  -5   8   9      269.42      153.71     73.67 o 
  -4   8   9       68.53      118.16     99.80 o 
  -3   8   9      501.69      523.90     80.05 o 
  -2   8   9       30.50        9.70     63.15 o 
  -1   8   9      701.37      761.04    105.29 o 
   0   8   9     1370.65     1323.60    108.72 o 
   1   8   9      286.81      214.78     78.64 o 
   2   8   9       10.15       30.95     63.60 o 
   3   8   9      177.04      125.66     86.47 o 
   4   8   9      614.06      589.84    103.97 o 
   5   8   9      698.60      879.07    127.83 o 
   6   8   9      403.00      331.70    128.08 o 
 -10   9   9       14.27      141.72    152.12 o 
  -9   9   9      175.85       76.74     79.35 o 
  -8   9   9       44.70      -66.34    104.18 o 
  -7   9   9      176.88      168.16    106.94 o 
  -6   9   9       50.74       52.25    124.50 o 
  -5   9   9       25.73       64.18     65.38 o 
  -4   9   9        6.51       -2.37     62.93 o 
  -3   9   9      256.89      189.00     99.65 o 
  -2   9   9      643.54      640.87     78.51 o 
  -1   9   9        5.63       12.87     51.78 o 
   0   9   9       12.89      -18.95     56.69 o 
   1   9   9       91.70       29.55     62.85 o 
   2   9   9      647.23      683.78    100.89 o 
   3   9   9        5.66       10.50     93.41 o 
   4   9   9       46.39      118.32    119.17 o 
   5   9   9        0.67      157.26    114.95 o 
   6   9   9       26.01       85.78    180.03 o 
  -9  10   9      365.93      593.79    301.51 o 
  -8  10   9      185.52      248.04    111.09 o 
  -7  10   9        0.81       65.10    162.51 o 
  -6  10   9      226.36      247.23    152.44 o 
  -5  10   9       29.07       70.79     39.39 o 
  -4  10   9      435.30      300.01     66.68 o 
  -3  10   9      221.52      271.84     62.80 o 
  -2  10   9       72.54      139.52     67.17 o 
  -1  10   9       34.74        0.17     52.75 o 
   0  10   9      204.28       80.94     74.90 o 
   1  10   9       40.63       60.38    102.50 o 
   2  10   9        7.16      -44.67     91.48 o 
   3  10   9      600.76      557.26    131.67 o 
   4  10   9        2.50       11.13    103.56 o 
   5  10   9       10.41      102.13    100.37 o 
  -9  11   9       63.44       41.30    212.68 o 
  -8  11   9       83.82     -141.87    192.08 o 
  -7  11   9        9.45      -44.88    118.59 o 
  -6  11   9      380.61      374.11     92.32 o 
  -5  11   9      507.34      442.87     64.31 o 
  -4  11   9        4.09        2.56     54.25 o 
  -3  11   9       87.64       24.13     62.71 o 
  -2  11   9       49.64       48.82     74.34 o 
  -1  11   9     1436.36     1296.94     84.55 o 
   0  11   9       11.79       37.62     80.49 o 
   1  11   9     2072.23     2174.37    117.10 o 
   2  11   9       79.93       91.45    114.00 o 
   3  11   9      166.79      216.63    123.28 o 
   4  11   9        5.55       -1.51    120.05 o 
   5  11   9        2.20      274.81    162.82 o 
  -8  12   9       47.37       80.96    111.04 o 
  -7  12   9       77.96      428.42    135.26 o 
  -6  12   9       16.29      224.77    146.64 o 
  -5  12   9        1.60     -169.20    122.88 o 
  -4  12   9       32.27      -37.93     58.83 o 
  -3  12   9      206.82      171.90     78.09 o 
  -2  12   9      183.72      143.63     77.81 o 
  -1  12   9      657.13      593.41     92.52 o 
   0  12   9      221.24      143.95     83.13 o 
   1  12   9        2.49      -58.07    110.96 o 
   2  12   9      156.77      217.64    102.94 o 
   3  12   9      372.05      343.80    130.23 o 
   4  12   9      345.18      377.63    103.96 o 
  -8  13   9       64.37       57.41    183.88 o 
  -7  13   9      125.30      148.61    173.15 o 
  -6  13   9      195.66      368.37    155.19 o 
  -5  13   9      199.88      471.78    164.78 o 
  -4  13   9       80.61      197.17     67.26 o 
  -3  13   9        6.63      -29.18     69.85 o 
  -2  13   9      121.10      308.55     98.42 o 
  -1  13   9       15.88       49.13     96.75 o 
   0  13   9       52.12       69.67     68.76 o 
   1  13   9       10.68       43.25    113.36 o 
   2  13   9       90.89       10.30    102.88 o 
   3  13   9        3.18       51.77    190.29 o 
   4  13   9        0.12      -67.14     91.46 o 
  -7  14   9       96.84      -62.29    467.77 o 
  -6  14   9      103.46      143.50    293.54 o 
  -5  14   9       64.51      124.46    335.09 o 
  -4  14   9      517.06      356.57     86.42 o 
  -3  14   9      266.65      309.03     73.81 o 
  -2  14   9      184.58      284.39    101.89 o 
  -1  14   9      462.92      714.43    124.44 o 
   0  14   9        1.06       49.73     61.15 o 
   1  14   9       13.83      -16.48     95.26 o 
   2  14   9       54.91        5.70    108.37 o 
   3  14   9      116.21      213.25    144.33 o 
  -6  15   9      177.73       72.98    176.16 o 
  -5  15   9       10.10      145.95    210.27 o 
  -4  15   9       64.00     -221.38    187.11 o 
  -3  15   9       60.34       85.86     82.51 o 
  -2  15   9       27.03       28.65    103.56 o 
  -1  15   9       48.38       70.22     89.55 o 
   0  15   9      480.21      447.32    101.77 o 
   1  15   9      165.29      335.36    128.77 o 
   2  15   9       59.89       11.45    122.44 o 
  -4  16   9       79.51      -50.84    129.73 o 
  -3  16   9       69.51       28.90    145.88 o 
  -2  16   9        1.43       -5.10    162.35 o 
  -1  16   9       23.30      154.31     93.68 o 
   0  16   9       73.60      168.41     98.32 o 
   1  16   9       37.39      139.09    111.11 o 
 -11   0  10      626.70      800.84    306.99 o 
 -10   0  10       75.59       62.01    120.88 o 
  -9   0  10      331.46      298.76    124.16 o 
  -8   0  10        2.86      -27.84     93.16 o 
  -7   0  10     2316.37     2574.25    126.28 o 
  -6   0  10     4530.44     4291.08    292.49 o 
  -5   0  10     5594.57     5538.49    170.99 o 
  -4   0  10      949.28      934.12    116.89 o 
  -3   0  10     1372.01     1587.39    190.65 o 
  -2   0  10     3791.26     3852.85    296.69 o 
  -1   0  10     7754.34     8839.72    361.20 o 
   0   0  10     8483.43     7577.91    653.90 o 
   1   0  10     2424.79     2399.47    157.75 o 
   2   0  10       14.24      -94.38    111.35 o 
   3   0  10     2676.19     3058.58    381.88 o 
   4   0  10      688.07      697.96    177.43 o 
   5   0  10     3349.02     3622.59    428.88 o 
   6   0  10      443.17        1.18    272.60 o 
   7   0  10      154.35      169.15    158.42 o 
 -11   1  10       76.36       43.70     78.39 o 
 -10   1  10      169.68       54.35     84.98 o 
  -9   1  10      814.41      694.35     83.89 o 
  -8   1  10      990.73      957.40     88.13 o 
  -7   1  10      238.05      180.76     84.68 o 
  -6   1  10       89.13       48.60     75.68 o 
  -5   1  10      344.70      332.82     72.97 o 
  -4   1  10     2310.80     2512.88    100.77 o 
  -3   1  10     1486.36     1411.84    102.49 o 
  -2   1  10     3541.36     3638.06    166.15 o 
  -1   1  10      999.59     1063.38    119.74 o 
   0   1  10       64.49       36.58     84.92 o 
   1   1  10     1151.81     1115.70    114.65 o 
   2   1  10     4541.18     4614.28    193.00 o 
   3   1  10     2585.46     2803.05    170.95 o 
   4   1  10      298.26      225.88    185.63 o 
   5   1  10       22.36      -29.11    134.96 o 
   6   1  10       47.01       22.82    120.89 o 
   7   1  10      219.81       63.90     81.84 o 
 -11   2  10       39.08       46.01     86.06 o 
 -10   2  10       39.92       70.77     83.28 o 
  -9   2  10      229.04      221.29     68.33 o 
  -8   2  10      264.02      171.92     73.53 o 
  -7   2  10        2.81       22.43     77.33 o 
  -6   2  10       91.13      137.58     66.68 o 
  -5   2  10        2.22        7.56     73.28 o 
  -4   2  10      471.87      478.18     84.04 o 
  -3   2  10       56.88      120.35     65.10 o 
  -2   2  10      108.14      230.88     93.24 o 
  -1   2  10      354.50      180.11     62.63 o 
   0   2  10        4.49      121.73     77.39 o 
   1   2  10      202.83      269.81    101.05 o 
   2   2  10       32.71       73.35    101.48 o 
   3   2  10      314.14      370.89    115.21 o 
   4   2  10      335.73      231.31    193.88 o 
   5   2  10      184.52       66.94    191.03 o 
   6   2  10       39.59      139.87    207.40 o 
   7   2  10        0.77      257.32    177.53 o 
 -11   3  10      136.44      -44.10     87.02 o 
 -10   3  10       16.09       -4.37     76.88 o 
  -9   3  10      389.59      377.01     70.56 o 
  -8   3  10      143.11      161.34     76.19 o 
  -7   3  10      744.60      670.94     79.17 o 
  -6   3  10      202.84      242.51     77.98 o 
  -5   3  10      682.83      659.50     80.00 o 
  -4   3  10     1345.77     1522.76     89.43 o 
  -3   3  10     1022.86     1129.31     94.09 o 
  -2   3  10     1612.80     1831.02    108.84 o 
  -1   3  10       34.57       -4.91     82.62 o 
   0   3  10       25.71      108.66     72.14 o 
   1   3  10     1665.83     1601.78     77.94 o 
   2   3  10      174.89       91.49     65.34 o 
   3   3  10      925.39      964.39    159.26 o 
   4   3  10       37.87       12.00    103.48 o 
   5   3  10      140.16        4.78     46.62 o 
   6   3  10       96.17      157.13    117.08 o 
   7   3  10       17.47     -209.35    185.23 o 
 -11   4  10      360.06      482.09    129.16 o 
 -10   4  10       49.45      150.08     76.90 o 
  -9   4  10        7.87       61.27     60.63 o 
  -8   4  10      149.36      188.33     76.40 o 
  -7   4  10      562.46      556.26     74.01 o 
  -6   4  10      769.08      736.56     92.74 o 
  -5   4  10      762.98      824.64     99.24 o 
  -4   4  10      735.44      738.07     85.18 o 
  -3   4  10        1.41      -15.30     73.53 o 
  -2   4  10      736.73      732.86     96.88 o 
  -1   4  10     1638.60     1727.36     97.94 o 
   0   4  10     1532.96     1712.01     89.78 o 
   1   4  10     2011.18     1968.49    142.29 o 
   2   4  10       88.41       88.97     84.04 o 
   3   4  10       26.42       -2.78     87.58 o 
   4   4  10     1100.87     1060.81     77.40 o 
   5   4  10      738.54      427.34    252.50 o 
   6   4  10      201.63      279.95    126.81 o 
 -11   5  10        0.50     -233.54    166.94 o 
 -10   5  10       13.74       74.48     84.50 o 
  -9   5  10      153.10      146.90     67.13 o 
  -8   5  10      378.30      288.20     65.25 o 
  -7   5  10      142.46      186.61     61.09 o 
  -6   5  10      371.63      362.24     67.21 o 
  -5   5  10       99.67       -1.68     76.71 o 
  -4   5  10      340.52      240.99     75.87 o 
  -3   5  10     1481.31     1606.90    108.08 o 
  -2   5  10      787.24     1021.48    162.15 o 
  -1   5  10      345.68      371.11     88.36 o 
   0   5  10      907.76      873.42    104.19 o 
   1   5  10      159.96      283.85     80.24 o 
   2   5  10      582.45      494.21     90.13 o 
   3   5  10      508.95      510.88     73.92 o 
   4   5  10      105.23       68.19     61.78 o 
   5   5  10       75.45      135.57    133.32 o 
   6   5  10      177.54      375.39    190.97 o 
 -10   6  10      262.43      470.88    161.52 o 
  -9   6  10      223.19      124.74     54.35 o 
  -8   6  10      190.86      229.23     59.56 o 
  -7   6  10        0.06       75.91     56.68 o 
  -6   6  10        3.79       17.05     57.42 o 
  -5   6  10      709.98      685.90     76.46 o 
  -4   6  10       41.50       88.65     66.83 o 
  -3   6  10       79.49      137.99     82.04 o 
  -2   6  10        5.00        6.18     54.56 o 
  -1   6  10       22.10       -7.85     76.23 o 
   0   6  10      106.52      177.62     73.56 o 
   1   6  10      148.19      152.68     84.66 o 
   2   6  10        7.22       58.77     73.72 o 
   3   6  10       11.86       51.15     71.08 o 
   4   6  10        1.74       85.08     85.64 o 
   5   6  10       28.77       76.03    109.98 o 
   6   6  10        6.85     -139.78    121.76 o 
 -10   7  10        1.16       -6.62    104.24 o 
  -9   7  10       10.48      122.17    147.17 o 
  -8   7  10       30.55       15.70     46.06 o 
  -7   7  10      146.66      124.38     51.40 o 
  -6   7  10      156.98      204.66     53.19 o 
  -5   7  10       25.31       60.96     60.70 o 
  -4   7  10      463.40      420.16     82.01 o 
  -3   7  10      126.84      177.02     92.78 o 
  -2   7  10      291.86      209.06     97.78 o 
  -1   7  10       60.39        3.08     97.11 o 
   0   7  10       51.95       75.98     91.67 o 
   1   7  10      149.94      233.38     85.66 o 
   2   7  10      104.77       71.48     77.68 o 
   3   7  10       26.28       28.69     43.39 o 
   4   7  10       12.13      -15.93    102.27 o 
   5   7  10       27.72      -61.35    128.82 o 
   6   7  10        8.57      176.67    155.54 o 
 -10   8  10        6.71      210.39    256.20 o 
  -9   8  10      230.11      164.66    136.38 o 
  -8   8  10        2.89        7.38    108.12 o 
  -7   8  10        9.00      -78.78     74.57 o 
  -6   8  10       74.24      -51.78     95.01 o 
  -5   8  10        7.19       31.24     64.73 o 
  -4   8  10       97.06       42.69     78.89 o 
  -3   8  10       13.51       61.25    104.33 o 
  -2   8  10        2.49      -88.82    101.99 o 
  -1   8  10       60.26       58.75     86.82 o 
   0   8  10        0.28      -47.08     85.91 o 
   1   8  10        1.99      -63.84     93.66 o 
   2   8  10       15.24       -7.55     61.84 o 
   3   8  10        8.99       33.42     92.33 o 
   4   8  10        8.36     -176.38    129.09 o 
   5   8  10        6.46      112.42    133.88 o 
   6   8  10        2.08      -69.16    187.50 o 
  -9   9  10       25.44       89.99    158.22 o 
  -8   9  10       92.64       77.88    158.24 o 
  -7   9  10        0.71     -126.54    218.00 o 
  -6   9  10        0.79     -148.05     98.70 o 
  -5   9  10        4.88       66.56    102.59 o 
  -4   9  10      175.25      178.68     86.48 o 
  -3   9  10      183.09      215.91     72.23 o 
  -2   9  10       13.18      -44.51     87.79 o 
  -1   9  10      111.67      179.78     89.46 o 
   0   9  10        0.28       37.77     64.16 o 
   1   9  10      147.21      150.15     68.84 o 
   2   9  10      242.14      254.63     88.39 o 
   3   9  10      703.13      599.46    138.04 o 
   4   9  10        3.94       -2.42     89.68 o 
   5   9  10       75.49      135.87    124.91 o 
  -9  10  10        2.46      -42.95    142.63 o 
  -8  10  10        6.77       19.22    227.37 o 
  -7  10  10       40.49       94.10    134.30 o 
  -6  10  10      162.28      209.90     51.39 o 
  -5  10  10       19.77       59.13     95.31 o 
  -4  10  10       18.31        9.46     54.03 o 
  -3  10  10       22.09       73.96     51.40 o 
  -2  10  10     1120.35     1082.56    120.89 o 
  -1  10  10      113.10       70.81     68.01 o 
   0  10  10      369.32      352.00     72.33 o 
   1  10  10       52.04      -12.36     82.28 o 
   2  10  10      111.51      242.44    123.72 o 
   3  10  10       12.03        6.51    123.05 o 
   4  10  10       20.59      -72.31    139.59 o 
   5  10  10       69.71      153.75    121.45 o 
  -9  11  10       11.91       90.47    122.28 o 
  -8  11  10      182.93       24.75     96.68 o 
  -7  11  10      112.85       83.07    160.28 o 
  -6  11  10      106.21      -70.40    164.99 o 
  -5  11  10       88.39      102.88     57.73 o 
  -4  11  10       13.74      107.01     85.99 o 
  -3  11  10       24.12        6.49     67.84 o 
  -2  11  10       27.37       49.00     63.04 o 
  -1  11  10       22.07       67.33     83.13 o 
   0  11  10      205.27      118.37    109.34 o 
   1  11  10       43.77      -29.82    113.36 o 
   2  11  10        8.20      120.73    109.62 o 
   3  11  10       97.25       -6.51    131.44 o 
   4  11  10       33.60       67.58    102.48 o 
  -8  12  10        7.76        2.03    254.39 o 
  -7  12  10       40.57      -62.99    242.42 o 
  -6  12  10      290.12      586.53    256.83 o 
  -5  12  10      221.74      160.42     84.78 o 
  -4  12  10      103.32      155.73     58.84 o 
  -3  12  10       58.89      175.72    108.29 o 
  -2  12  10        5.09        0.85     64.13 o 
  -1  12  10      279.70      257.32     97.74 o 
   0  12  10      608.59      624.77    128.19 o 
   1  12  10      200.65      257.22    131.27 o 
   2  12  10       75.49      254.67    161.54 o 
   3  12  10       20.81       17.74    108.04 o 
   4  12  10       40.44       16.60    103.76 o 
  -7  13  10       12.74      -35.35    288.89 o 
  -6  13  10       27.10        9.02    292.58 o 
  -5  13  10       66.78       -3.25    161.00 o 
  -4  13  10      876.15      597.69     84.68 o 
  -3  13  10      806.17      626.75     99.87 o 
  -2  13  10      275.30      542.31    136.36 o 
  -1  13  10      135.33      112.85     72.42 o 
   0  13  10      209.46      185.65    105.65 o 
   1  13  10      304.32      332.19    131.17 o 
   2  13  10      343.50      365.53    118.72 o 
   3  13  10      320.97      436.52    123.58 o 
  -6  14  10       81.32      161.98    156.85 o 
  -5  14  10        1.08      -95.99    226.63 o 
  -4  14  10       11.73       11.15    148.85 o 
  -3  14  10       27.35       75.24     76.83 o 
  -2  14  10      157.17      189.59    143.14 o 
  -1  14  10      383.55      357.16     80.14 o 
   0  14  10      278.95      199.69     98.91 o 
   1  14  10       28.69      144.30    112.03 o 
   2  14  10       16.50       46.49    105.52 o 
  -5  15  10        0.15      283.91    142.32 o 
  -4  15  10       15.15      205.03    160.79 o 
  -3  15  10       19.76       71.70    133.14 o 
  -2  15  10      118.11      267.59    150.96 o 
  -1  15  10        3.48       62.42     80.85 o 
   0  15  10       24.61       61.60    120.62 o 
   1  15  10        5.02       20.54    125.35 o 
  -3  16  10        8.11     -113.42    128.52 o 
  -2  16  10       36.15       62.57     92.50 o 
 -11   1  11        3.92       27.60     93.19 o 
 -10   1  11      143.37      157.40     94.07 o 
  -9   1  11        0.61       10.24     86.06 o 
  -8   1  11        1.94       -3.00     73.13 o 
  -7   1  11        3.59      -45.34     82.91 o 
  -6   1  11      369.15      349.85     95.11 o 
  -5   1  11      207.20      171.98     95.58 o 
  -4   1  11       49.79       93.69     74.10 o 
  -3   1  11        3.33      -27.73     67.69 o 
  -2   1  11     1514.13     1492.97    149.26 o 
  -1   1  11     1648.53     1805.42    130.80 o 
   0   1  11      792.79      826.96    136.14 o 
   1   1  11      192.82      218.20    123.33 o 
   2   1  11        0.24       -5.11    101.51 o 
   3   1  11       95.18       48.35    143.57 o 
   4   1  11      244.07      212.84    160.39 o 
   5   1  11      653.04      628.66    244.90 o 
   6   1  11      168.21      364.83    248.54 o 
 -11   2  11        3.39      -16.67     89.16 o 
 -10   2  11        3.03       53.73     87.01 o 
  -9   2  11       25.10       81.57     78.60 o 
  -8   2  11      442.25      361.20     82.37 o 
  -7   2  11       15.52      -44.18     73.65 o 
  -6   2  11       19.09      -60.95     86.83 o 
  -5   2  11      493.87      351.28     88.56 o 
  -4   2  11     1655.77     1417.06    127.23 o 
  -3   2  11     3148.26     3047.84    111.76 o 
  -2   2  11      905.05      909.82     82.26 o 
  -1   2  11       12.90       46.43     75.61 o 
   0   2  11      612.92      678.18    121.58 o 
   1   2  11     2841.16     2854.12    152.14 o 
   2   2  11     1595.65     1480.73    125.89 o 
   3   2  11      905.86      816.83    145.51 o 
   4   2  11      610.57      364.15    378.36 o 
   5   2  11        3.34      -87.60    216.88 o 
   6   2  11      169.17      159.16    165.68 o 
 -11   3  11      140.11      204.31     82.49 o 
 -10   3  11      716.59      759.44    159.57 o 
  -9   3  11      271.72      272.47     85.13 o 
  -8   3  11       36.29       22.58     71.65 o 
  -7   3  11       76.00       -5.33     66.63 o 
  -6   3  11      908.26      863.69     83.86 o 
  -5   3  11     1425.31     1517.87    114.48 o 
  -4   3  11      411.55      490.63    107.20 o 
  -3   3  11        4.49        9.73     72.90 o 
  -2   3  11      902.78      943.69     89.53 o 
  -1   3  11     1430.24     1311.74     91.71 o 
   0   3  11      817.29      831.94     81.60 o 
   1   3  11      636.38      627.11     73.34 o 
   2   3  11      124.27      174.28     68.45 o 
   3   3  11      215.22       62.11     63.96 o 
   4   3  11      604.38      365.04    144.84 o 
   5   3  11       11.73       47.97     79.60 o 
   6   3  11       29.09      186.16    152.92 o 
 -11   4  11       46.46     -126.04    146.31 o 
 -10   4  11      163.75      173.92     73.15 o 
  -9   4  11       38.28     -109.51     81.59 o 
  -8   4  11      394.90      344.98     76.87 o 
  -7   4  11     1467.57     1424.22     93.67 o 
  -6   4  11     2081.08     2161.67    104.44 o 
  -5   4  11      772.28      853.42    107.58 o 
  -4   4  11      330.66      447.64    104.52 o 
  -3   4  11        2.77      -24.66     80.49 o 
  -2   4  11      527.30      602.40     78.91 o 
  -1   4  11      613.37      602.55     74.33 o 
   0   4  11     2595.30     2697.26    136.16 o 
   1   4  11        9.03      -10.69     82.77 o 
   2   4  11       24.14       42.33     88.14 o 
   3   4  11       17.72       44.15     82.05 o 
   4   4  11      148.79       81.65     83.10 o 
   5   4  11      129.27        4.31    210.88 o 
   6   4  11       23.36      -10.58    180.85 o 
 -10   5  11       84.75       49.58     89.87 o 
  -9   5  11      310.32      380.85     94.57 o 
  -8   5  11      538.36      527.06     72.20 o 
  -7   5  11      193.65      189.87     69.50 o 
  -6   5  11       31.21       94.04     79.73 o 
  -5   5  11        6.86       -3.53     77.69 o 
  -4   5  11      433.98      463.04     99.80 o 
  -3   5  11     2157.73     2268.63    133.21 o 
  -2   5  11     2398.16     2523.10    183.15 o 
  -1   5  11      443.88      568.42     86.74 o 
   0   5  11        6.43      -48.55     75.64 o 
   1   5  11       35.70       95.73     92.28 o 
   2   5  11      628.03      541.57     93.85 o 
   3   5  11      602.90      610.00    103.46 o 
   4   5  11      540.52      452.28     82.92 o 
   5   5  11       57.15      113.40    157.45 o 
   6   5  11       33.82      -25.84    129.89 o 
 -10   6  11       32.08       61.28    217.14 o 
  -9   6  11      179.96      156.55     66.61 o 
  -8   6  11      144.24       90.26     60.73 o 
  -7   6  11       92.41       65.63     60.67 o 
  -6   6  11      109.12       60.01     72.81 o 
  -5   6  11      431.01      403.76     75.11 o 
  -4   6  11       54.11       40.60     78.52 o 
  -3   6  11        2.06      117.21     70.34 o 
  -2   6  11       24.72      -93.56     69.28 o 
  -1   6  11       25.38      132.51    110.54 o 
   0   6  11      362.95      289.73    104.29 o 
   1   6  11      106.71      105.82     72.06 o 
   2   6  11      146.55      181.26     84.41 o 
   3   6  11       67.40       56.09     63.59 o 
   4   6  11       36.65       37.49     35.87 o 
   5   6  11      115.21        9.52    142.31 o 
 -10   7  11       17.36       57.60    268.36 o 
  -9   7  11       92.62      399.79    123.71 o 
  -8   7  11      166.54      128.73     49.61 o 
  -7   7  11       17.83       74.28     70.38 o 
  -6   7  11       59.18       57.65     67.82 o 
  -5   7  11      334.39      326.63     76.75 o 
  -4   7  11      326.75      474.16     90.17 o 
  -3   7  11      495.82      616.08     89.49 o 
  -2   7  11      203.57      158.32    100.91 o 
  -1   7  11      469.60      533.95    104.60 o 
   0   7  11       20.80      -36.48     96.18 o 
   1   7  11       78.75       -2.94    100.38 o 
   2   7  11       64.55       79.73     63.94 o 
   3   7  11      141.00      141.52     68.27 o 
   4   7  11       34.36       33.95    105.80 o 
   5   7  11        2.85     -152.99    160.10 o 
 -10   8  11       54.97     -133.73    109.00 o 
  -9   8  11       51.46      -21.55    269.38 o 
  -8   8  11       74.49      154.36    104.98 o 
  -7   8  11      590.48      620.42     91.66 o 
  -6   8  11      799.88      759.20    120.63 o 
  -5   8  11      769.04      914.89    151.83 o 
  -4   8  11      221.27      265.70    118.84 o 
  -3   8  11       94.70       25.11     84.59 o 
  -2   8  11      535.17      585.66     78.20 o 
  -1   8  11      644.93      813.35    107.35 o 
   0   8  11      698.23      761.25    100.02 o 
   1   8  11      514.39      622.15     97.89 o 
   2   8  11      110.49      105.54     66.20 o 
   3   8  11        6.82      -31.98     52.62 o 
   4   8  11        1.22      -33.03    184.19 o 
   5   8  11      201.76      396.76    135.02 o 
  -9   9  11      354.92      421.02    136.59 o 
  -8   9  11      282.08      224.69    135.34 o 
  -7   9  11       55.92       55.33     60.81 o 
  -6   9  11       11.60     -129.75    102.10 o 
  -5   9  11      211.09      298.87    156.38 o 
  -4   9  11     1296.76     1226.92    170.39 o 
  -3   9  11      604.00      585.20     99.65 o 
  -2   9  11       41.03       62.68     81.64 o 
  -1   9  11       17.69      -27.08     98.75 o 
   0   9  11        4.72       17.34     85.75 o 
   1   9  11      284.84      333.16     74.33 o 
   2   9  11      166.94      182.10     67.80 o 
   3   9  11      626.15      700.89    151.69 o 
   4   9  11       15.65      101.27    104.68 o 
  -9  10  11       26.04      218.55    187.68 o 
  -8  10  11       94.26      132.10    441.22 o 
  -7  10  11       65.02      165.10    193.29 o 
  -6  10  11        5.19        5.66     36.94 o 
  -5  10  11       50.94     -154.35    102.90 o 
  -4  10  11      119.58      146.72    135.12 o 
  -3  10  11       86.96       59.62     84.41 o 
  -2  10  11      363.23      328.83     90.60 o 
  -1  10  11      222.67      134.37     74.30 o 
   0  10  11       23.24       15.33     73.80 o 
   1  10  11      201.23      284.26     73.76 o 
   2  10  11      292.06      317.25    152.13 o 
   3  10  11      312.72      209.98    104.31 o 
   4  10  11       72.82      213.72    112.11 o 
  -8  11  11        9.45       73.91    249.09 o 
  -7  11  11      296.58       16.24    185.72 o 
  -6  11  11       19.35     -388.61    259.07 o 
  -5  11  11       48.11       88.55     64.54 o 
  -4  11  11      106.44      116.63     73.32 o 
  -3  11  11      160.88      318.07    108.78 o 
  -2  11  11      518.32      496.69     77.06 o 
  -1  11  11      972.35     1109.50    108.37 o 
   0  11  11      287.34      325.02     96.28 o 
   1  11  11       20.68      115.89    124.73 o 
   2  11  11       17.28      169.08    169.77 o 
   3  11  11      129.19       26.48    135.65 o 
  -7  12  11        7.35       27.05    226.28 o 
  -6  12  11       90.91     -116.06    172.90 o 
  -5  12  11        5.09      -17.90     65.41 o 
  -4  12  11       34.48      133.45     89.04 o 
  -3  12  11        6.72      -34.38     88.66 o 
  -2  12  11      237.48      148.01     98.07 o 
  -1  12  11       31.87      107.35    152.98 o 
   0  12  11       77.04      134.58     92.17 o 
   1  12  11      352.55      163.74    129.96 o 
   2  12  11      188.62      372.80    178.33 o 
   3  12  11       23.59      207.91    145.93 o 
  -7  13  11        0.45      367.18    144.39 o 
  -6  13  11        8.38       56.91    723.22 o 
  -5  13  11       12.85      182.52    418.31 o 
  -4  13  11       75.50      115.01    122.62 o 
  -3  13  11        0.72      -19.24     67.54 o 
  -2  13  11       45.51     -139.60     93.07 o 
  -1  13  11       12.87       46.78    133.98 o 
   0  13  11      468.96      412.47    135.65 o 
   1  13  11       44.23        5.86    114.27 o 
   2  13  11        7.30      175.51    192.16 o 
  -6  14  11      139.61      671.39    155.86 o 
  -5  14  11      202.54      128.92    228.54 o 
  -4  14  11       24.65     -306.16    204.11 o 
  -3  14  11      225.52      381.35     80.25 o 
  -2  14  11       75.91      121.94     94.85 o 
  -1  14  11       34.61      192.71    102.14 o 
   0  14  11        0.58      -74.05    141.62 o 
   1  14  11        2.71     -149.96    142.46 o 
  -4  15  11        3.15       42.34    196.13 o 
  -3  15  11        0.82      -24.97     93.76 o 
  -2  15  11       18.91      -69.35    111.27 o 
  -1  15  11       80.18       21.05    108.37 o 
 -11   0  12       42.23      -67.88    142.15 o 
 -10   0  12       10.28     -133.81    136.55 o 
  -9   0  12      186.85      123.53    136.11 o 
  -8   0  12      281.88      274.93    138.43 o 
  -7   0  12       10.13      -46.18     87.02 o 
  -6   0  12      188.15      184.01    132.91 o 
  -5   0  12        0.64       24.35    106.77 o 
  -4   0  12     1704.07     1529.17    136.49 o 
  -3   0  12     5318.07     5608.49    351.59 o 
  -2   0  12       26.38      -25.61    120.30 o 
  -1   0  12      740.76      729.79    202.69 o 
   0   0  12      505.19      557.73    158.25 o 
   1   0  12      109.99      260.95    180.84 o 
   2   0  12        0.79      -55.36    175.08 o 
   3   0  12       23.86       -8.23    314.91 o 
   4   0  12      370.97      533.46    230.30 o 
   5   0  12        3.49      137.48    357.21 o 
 -11   1  12       72.98      147.12     79.28 o 
 -10   1  12      174.36      284.64     78.14 o 
  -9   1  12        5.68      -81.00     78.50 o 
  -8   1  12        1.67      -15.07     70.76 o 
  -7   1  12      219.90      260.09     83.49 o 
  -6   1  12      286.93      227.44     78.89 o 
  -5   1  12        1.91       53.24     78.86 o 
  -4   1  12     1352.34     1258.45    104.86 o 
  -3   1  12      123.43       86.36     83.39 o 
  -2   1  12      788.47      525.14    147.85 o 
  -1   1  12      107.06      243.33    131.77 o 
   0   1  12        0.30       -5.60    121.73 o 
   1   1  12      115.98      159.85    128.39 o 
   2   1  12      448.33      408.48    111.62 o 
   3   1  12      328.21      306.79    132.64 o 
   4   1  12       80.80      213.02    237.56 o 
   5   1  12       13.19      -11.65    237.80 o 
 -10   2  12      162.73      157.50     82.10 o 
  -9   2  12      111.16      255.34    100.07 o 
  -8   2  12      563.86      466.23     83.22 o 
  -7   2  12      327.54      249.48     83.46 o 
  -6   2  12       69.80       90.43     83.10 o 
  -5   2  12      536.96      549.53     94.67 o 
  -4   2  12      796.95      891.18    104.58 o 
  -3   2  12       59.97      160.76     90.99 o 
  -2   2  12      665.02      557.53    111.18 o 
  -1   2  12      218.11      357.84     80.18 o 
   0   2  12       32.27      -29.65     70.32 o 
   1   2  12       32.54       -2.87    122.67 o 
   2   2  12      348.11      418.75    169.30 o 
   3   2  12       10.75        5.73    158.03 o 
   4   2  12      575.68      518.99    159.11 o 
   5   2  12       41.23       66.24    241.06 o 
 -10   3  12        5.96      126.35     71.72 o 
  -9   3  12       44.25       39.64     79.94 o 
  -8   3  12       16.36      103.47     79.25 o 
  -7   3  12       20.14       63.28     77.98 o 
  -6   3  12        8.45       51.15     68.79 o 
  -5   3  12      476.18      430.48     98.13 o 
  -4   3  12      378.65      367.71     98.19 o 
  -3   3  12       89.87      211.68     74.71 o 
  -2   3  12      177.36      228.52    100.78 o 
  -1   3  12     1261.06     1176.08    126.45 o 
   0   3  12      495.40      539.47    104.67 o 
   1   3  12      559.83      466.03     86.92 o 
   2   3  12      306.14      360.95    132.18 o 
   3   3  12       86.15       81.77     66.66 o 
   4   3  12      120.70       96.21    104.30 o 
   5   3  12       41.92        0.92    235.38 o 
 -10   4  12       30.45      160.48     79.04 o 
  -9   4  12        3.44      156.44    100.72 o 
  -8   4  12      122.63       77.97     76.10 o 
  -7   4  12        0.06      -41.19     73.49 o 
  -6   4  12       98.57       71.01     80.32 o 
  -5   4  12       22.67      -62.14    110.91 o 
  -4   4  12        6.69      -47.46     90.45 o 
  -3   4  12       37.62        7.10     97.82 o 
  -2   4  12        1.33      -72.28     98.14 o 
  -1   4  12       12.33       47.35     62.00 o 
   0   4  12      360.58      323.91     73.95 o 
   1   4  12        3.40      -58.37    100.89 o 
   2   4  12       14.92      137.71     93.14 o 
   3   4  12      177.69      200.98    125.33 o 
   4   4  12      270.77      298.51     96.34 o 
   5   4  12        3.97       48.29    173.61 o 
 -10   5  12      174.13      139.68     95.50 o 
  -9   5  12       14.07       55.60     68.84 o 
  -8   5  12        4.55      124.87     73.95 o 
  -7   5  12      235.51      265.60     79.30 o 
  -6   5  12      284.90      288.42     85.57 o 
  -5   5  12      299.56      278.88     85.86 o 
  -4   5  12       88.32       59.52     88.31 o 
  -3   5  12      222.99      184.69     99.32 o 
  -2   5  12      738.21      753.62     92.14 o 
  -1   5  12      177.91      267.64     93.16 o 
   0   5  12      286.79      265.05    111.59 o 
   1   5  12       42.74       44.64     79.78 o 
   2   5  12       18.64       33.30     82.02 o 
   3   5  12        9.55       -1.77     76.96 o 
   4   5  12      344.48      484.26    188.15 o 
   5   5  12       43.37       43.12    146.25 o 
 -10   6  12      213.24      350.11    156.28 o 
  -9   6  12      503.91      579.37     71.49 o 
  -8   6  12      666.41      680.56     86.69 o 
  -7   6  12      141.78      191.54     72.62 o 
  -6   6  12       58.74       56.91     77.81 o 
  -5   6  12      548.37      520.14     86.21 o 
  -4   6  12     1794.00     1976.82    119.55 o 
  -3   6  12     1827.97     2123.57    134.12 o 
  -2   6  12      897.63     1087.75     89.24 o 
  -1   6  12       95.55      102.33     88.47 o 
   0   6  12       78.23       31.39    102.30 o 
   1   6  12      301.72      236.15     95.80 o 
   2   6  12     1006.74     1143.41    104.35 o 
   3   6  12      554.42      587.18    158.75 o 
   4   6  12       55.95      108.28    125.26 o 
   5   6  12       21.67      307.40    166.03 o 
  -9   7  12       36.71      -69.43    169.03 o 
  -8   7  12       55.05       95.48    101.42 o 
  -7   7  12      773.25      813.70     92.87 o 
  -6   7  12      987.12     1076.83     86.98 o 
  -5   7  12      879.10     1030.54    174.97 o 
  -4   7  12      142.82      303.72     94.24 o 
  -3   7  12        7.62       49.42    117.95 o 
  -2   7  12      891.12      897.99    137.65 o 
  -1   7  12     1665.93     1737.93    148.73 o 
   0   7  12     1474.65     1727.58    221.58 o 
   1   7  12      318.04      409.13    106.90 o 
   2   7  12       17.24      -29.01     80.48 o 
   3   7  12      164.34      159.68     70.04 o 
   4   7  12      451.03      377.99    109.52 o 
  -9   8  12       85.96      356.34    188.38 o 
  -8   8  12        4.95      151.50    138.96 o 
  -7   8  12       42.28       51.67    126.35 o 
  -6   8  12        2.36       38.31    131.94 o 
  -5   8  12      120.03      153.80    136.54 o 
  -4   8  12        4.12      101.62     89.61 o 
  -3   8  12       85.29       74.49    106.47 o 
  -2   8  12        0.88      206.16    107.80 o 
  -1   8  12       10.07      -31.53     99.42 o 
   0   8  12      259.36      186.52     99.87 o 
   1   8  12      605.66      438.50     86.49 o 
   2   8  12      111.88       74.91     98.45 o 
   3   8  12       52.96      -61.67    103.65 o 
   4   8  12       23.89      155.15    127.56 o 
  -9   9  12       82.51     -113.67    281.73 o 
  -8   9  12       17.92       81.77    144.85 o 
  -7   9  12       73.32      106.34     81.34 o 
  -6   9  12      223.33      455.19    183.51 o 
  -5   9  12       17.35      -49.74     99.90 o 
  -4   9  12        0.81      -89.97    107.13 o 
  -3   9  12       63.91      173.51    148.80 o 
  -2   9  12      158.69      158.13    107.05 o 
  -1   9  12      194.47      299.60    116.78 o 
   0   9  12      312.92      269.39    108.31 o 
   1   9  12      105.11      175.92     78.40 o 
   2   9  12       93.49       70.22     76.61 o 
   3   9  12       81.89      -83.01    111.67 o 
   4   9  12        0.64      169.62    169.94 o 
  -8  10  12      528.89      427.45    201.00 o 
  -7  10  12        3.84      185.73    340.17 o 
  -6  10  12        7.88     -177.29    150.14 o 
  -5  10  12      211.21      255.66    102.44 o 
  -4  10  12      710.16      688.23    198.93 o 
  -3  10  12      799.03      848.00    137.54 o 
  -2  10  12      521.07      465.50    107.85 o 
  -1  10  12       73.16        7.39     98.63 o 
   0  10  12      466.85      406.87    100.90 o 
   1  10  12      296.84      217.58     83.19 o 
   2  10  12     1093.42     1387.16    147.65 o 
   3  10  12       18.86       97.07    186.43 o 
  -8  11  12       93.56     -122.47    405.38 o 
  -7  11  12      183.36      464.51    306.09 o 
  -6  11  12      280.99      679.65    280.84 o 
  -5  11  12      240.89      418.02    110.83 o 
  -4  11  12       33.23      241.99     79.01 o 
  -3  11  12       52.15      160.57     79.38 o 
  -2  11  12        4.41      -85.15    112.11 o 
  -1  11  12      433.55      441.44    193.92 o 
   0  11  12      273.63      523.58    122.29 o 
   1  11  12       14.32      122.52    135.23 o 
   2  11  12       31.66      129.99    178.59 o 
  -7  12  12      108.58      330.93    173.44 o 
  -6  12  12        2.99     -199.33    267.07 o 
  -5  12  12       67.07      118.00     77.02 o 
  -4  12  12       33.76      -57.77    105.19 o 
  -3  12  12       67.24      287.73    107.38 o 
  -2  12  12       33.63     -143.79    115.58 o 
  -1  12  12      269.74      111.15    124.51 o 
   0  12  12       33.69       23.89     93.10 o 
   1  12  12      182.30      228.78    112.34 o 
   2  12  12       28.22      368.24    158.25 o 
  -6  13  12       23.78      207.47    138.09 o 
  -5  13  12       12.78       40.46    147.18 o 
  -4  13  12      122.71       76.99     96.07 o 
  -3  13  12       18.92      106.76    108.92 o 
  -2  13  12       98.28      504.02    283.89 o 
  -1  13  12       10.49      174.77    116.37 o 
   0  13  12      167.29      172.68    162.65 o 
   1  13  12      179.75      181.63    169.43 o 
  -4  14  12       31.13     -167.55    256.74 o 
  -3  14  12       10.84      304.84    117.36 o 
  -2  14  12       38.14      260.58    125.89 o 
  -1  14  12        1.10       70.38    144.84 o 
 -10   1  13       30.70      211.69    114.97 o 
  -9   1  13        0.33        9.51     80.60 o 
  -8   1  13      145.84      136.86     90.41 o 
  -7   1  13      239.70      244.68     83.23 o 
  -6   1  13     1110.62     1055.78     96.92 o 
  -5   1  13       42.27       71.85     89.18 o 
  -4   1  13      460.73      310.74     85.83 o 
  -3   1  13       29.70       37.25     81.06 o 
  -2   1  13       84.09      166.42     85.16 o 
  -1   1  13      365.61      347.79     95.83 o 
   0   1  13      922.71      756.24     95.68 o 
   1   1  13      629.71      785.91    176.04 o 
   2   1  13       66.38      -30.17     96.67 o 
   3   1  13      452.79      444.70    147.69 o 
   4   1  13      111.82      139.23    166.46 o 
   5   1  13        0.38       56.19    281.24 o 
 -10   2  13      315.47      403.21    106.46 o 
  -9   2  13      307.57      475.44    105.56 o 
  -8   2  13      372.45      374.00     83.62 o 
  -7   2  13      193.21      238.67     92.75 o 
  -6   2  13        6.03        4.10     84.52 o 
  -5   2  13      769.78      753.67     85.42 o 
  -4   2  13     1050.37     1080.78    101.03 o 
  -3   2  13      419.21      464.29    101.19 o 
  -2   2  13      472.84      480.81    121.54 o 
  -1   2  13       41.17      -45.93     87.44 o 
   0   2  13       12.92       48.45     85.40 o 
   1   2  13       29.06       17.45     82.39 o 
   2   2  13      495.02      523.26    194.68 o 
   3   2  13       24.73      139.31    222.55 o 
   4   2  13       12.56      -32.51    260.11 o 
 -10   3  13       36.33       42.39     92.02 o 
  -9   3  13       87.10       29.86     84.60 o 
  -8   3  13      487.59      369.67    100.74 o 
  -7   3  13      342.82      337.04     88.09 o 
  -6   3  13      161.50      148.31     67.85 o 
  -5   3  13       42.23       62.16     88.77 o 
  -4   3  13        7.24      -79.41    104.31 o 
  -3   3  13      374.65      461.52     91.65 o 
  -2   3  13     1005.43      832.29    115.74 o 
  -1   3  13       51.52       60.47     73.52 o 
   0   3  13       80.87      -46.54     81.89 o 
   1   3  13      237.89      362.21    130.59 o 
   2   3  13      213.60      273.01    121.11 o 
   3   3  13       84.28      398.98    124.16 o 
   4   3  13      319.24      390.91    104.86 o 
 -10   4  13      194.33       92.67     88.97 o 
  -9   4  13       40.03       76.08    115.04 o 
  -8   4  13       41.60       17.06     85.90 o 
  -7   4  13      114.40      136.68     94.07 o 
  -6   4  13     1070.10      831.78    110.92 o 
  -5   4  13      638.40      605.06     94.80 o 
  -4   4  13      159.50      228.71    107.56 o 
  -3   4  13        5.30       99.21    104.38 o 
  -2   4  13      366.28      265.46    109.14 o 
  -1   4  13     1088.70      972.08    123.65 o 
   0   4  13     1077.86     1101.99    106.01 o 
   1   4  13      283.31      327.22    102.40 o 
   2   4  13       23.81     -166.97    111.31 o 
   3   4  13      304.75      149.48     86.38 o 
   4   4  13      338.67      360.75    152.10 o 
 -10   5  13       62.25      136.79    195.01 o 
  -9   5  13       51.08       32.69     76.72 o 
  -8   5  13      191.66      278.04     79.34 o 
  -7   5  13        9.72        3.55     74.29 o 
  -6   5  13        6.14       -7.92     93.49 o 
  -5   5  13      227.46      195.16     94.29 o 
  -4   5  13      582.64      634.07    111.47 o 
  -3   5  13      275.74      242.94     92.90 o 
  -2   5  13       83.02      162.06     83.84 o 
  -1   5  13       68.26      -40.94     62.84 o 
   0   5  13      483.97      481.68    111.23 o 
   1   5  13      713.38      476.40    167.71 o 
   2   5  13      783.57     1096.70    127.15 o 
   3   5  13      182.84      185.17     96.93 o 
   4   5  13       81.96      -66.50    164.32 o 
  -9   6  13        0.42       59.78    147.57 o 
  -8   6  13        0.70     -160.78    124.45 o 
  -7   6  13        0.55       70.74     74.26 o 
  -6   6  13      101.91      133.74     77.21 o 
  -5   6  13       21.57     -126.40     97.96 o 
  -4   6  13       17.04       31.48     86.31 o 
  -3   6  13      105.74      124.08     94.01 o 
  -2   6  13      140.54       56.71     81.27 o 
  -1   6  13       27.99      -12.47    118.09 o 
   0   6  13       25.53      135.03    135.17 o 
   1   6  13        4.85       42.53     84.46 o 
   2   6  13       57.47       51.30     90.03 o 
   3   6  13       40.85       24.28    118.33 o 
   4   6  13      232.46      168.60    129.23 o 
  -9   7  13       88.03      108.01    129.57 o 
  -8   7  13       41.30      -35.35    107.27 o 
  -7   7  13       67.00       16.63     86.15 o 
  -6   7  13       12.84      -59.15     87.21 o 
  -5   7  13      410.04      354.72    102.04 o 
  -4   7  13       31.29      133.27     81.74 o 
  -3   7  13      184.90      202.90    122.32 o 
  -2   7  13      165.73      270.36    119.71 o 
  -1   7  13       42.72       37.17    119.52 o 
   0   7  13      103.22     -114.63    146.89 o 
   1   7  13      439.19      361.34    114.98 o 
   2   7  13      597.78      727.46    109.14 o 
   3   7  13      106.72       -5.57    230.78 o 
  -9   8  13        3.16       83.90    139.93 o 
  -8   8  13        0.96      420.05    137.48 o 
  -7   8  13      162.38      246.34    137.54 o 
  -6   8  13      220.98      108.40    162.82 o 
  -5   8  13      268.08      272.12    112.60 o 
  -4   8  13      406.33      385.69    129.03 o 
  -3   8  13      137.47      117.53    116.50 o 
  -2   8  13      505.84      485.66    107.98 o 
  -1   8  13      744.03      852.78    107.30 o 
   0   8  13      900.74     1016.57    148.62 o 
   1   8  13      238.57      478.55    247.28 o 
   2   8  13        1.15       29.25     95.59 o 
   3   8  13       95.79      202.75    165.53 o 
  -8   9  13      132.92       16.67    104.94 o 
  -7   9  13      192.62      527.04    434.17 o 
  -6   9  13       38.95      150.10    119.48 o 
  -5   9  13       66.80      113.80    106.58 o 
  -4   9  13      341.73      539.01    120.56 o 
  -3   9  13      370.82      362.52    115.77 o 
  -2   9  13      580.40      491.35    201.09 o 
  -1   9  13        4.64       83.97    119.89 o 
   0   9  13       73.07      -95.32     90.42 o 
   1   9  13       26.82     -141.19    116.68 o 
   2   9  13      318.40      492.53    225.63 o 
   3   9  13      317.32      296.13    128.58 o 
  -8  10  13       13.66      -39.19    323.13 o 
  -7  10  13        7.72      591.86    287.12 o 
  -6  10  13      109.62      135.98    222.47 o 
  -5  10  13       68.78      136.86    139.64 o 
  -4  10  13       38.68      174.49    136.89 o 
  -3  10  13        0.20       62.11    129.25 o 
  -2  10  13       20.25       17.19    212.34 o 
  -1  10  13        0.58       70.33    110.09 o 
   0  10  13        7.25       94.64    110.16 o 
   1  10  13        2.75       42.77     74.77 o 
   2  10  13      177.32      131.65    130.06 o 
  -7  11  13        1.33     -205.88    640.97 o 
  -6  11  13        5.49      122.01    185.89 o 
  -5  11  13       91.11       57.83     91.75 o 
  -4  11  13      112.62      111.85    155.25 o 
  -3  11  13       23.14      229.64     91.21 o 
  -2  11  13      338.29      193.98     87.95 o 
  -1  11  13      178.88      152.59     91.33 o 
   0  11  13       67.26     -156.94    128.14 o 
   1  11  13      460.37      649.50    139.87 o 
  -6  12  13       39.99      120.36    217.91 o 
  -5  12  13        0.47      149.39    257.76 o 
  -4  12  13        1.16      -16.47     86.57 o 
  -3  12  13      226.91      155.74    120.28 o 
  -2  12  13      140.55      196.30    104.01 o 
  -1  12  13      161.15      207.99    111.27 o 
   0  12  13       36.33      103.39    144.84 o 
  -4  13  13       72.58      314.57    159.93 o 
  -3  13  13       25.83      101.43    105.36 o 
  -2  13  13       93.16      272.08    114.22 o 
  -1  13  13        0.85      213.69    111.25 o 
 -10   0  14       52.48      124.93    110.34 o 
  -9   0  14       90.54      172.70    127.11 o 
  -8   0  14      145.47      231.44    121.26 o 
  -7   0  14      980.10      999.69    178.44 o 
  -6   0  14      803.89      646.44    170.70 o 
  -5   0  14      546.97      822.44    141.06 o 
  -4   0  14      792.96      646.34    135.74 o 
  -3   0  14        2.53       50.60    100.23 o 
  -2   0  14      571.47      666.76    156.08 o 
  -1   0  14     1270.12     1520.59    358.97 o 
   0   0  14     1048.96     1365.75    383.64 o 
   1   0  14       55.05      203.77    177.06 o 
   2   0  14       40.56       12.88    212.73 o 
   3   0  14      586.57      634.51    280.83 o 
   4   0  14       32.62      354.86    286.70 o 
 -10   1  14       90.32      140.34    120.33 o 
  -9   1  14      416.62      526.37    113.16 o 
  -8   1  14      618.76      486.77    114.34 o 
  -7   1  14      103.53       47.85     77.97 o 
  -6   1  14       18.32       98.44     78.28 o 
  -5   1  14      287.29      276.13    112.30 o 
  -4   1  14     1564.89     1593.06    113.66 o 
  -3   1  14      668.40      604.92    114.74 o 
  -2   1  14      351.05      262.37     94.34 o 
  -1   1  14        8.09      218.20    158.59 o 
   0   1  14      189.50      365.41    155.25 o 
   1   1  14      124.72       33.55    190.78 o 
   2   1  14      115.40       48.57    139.30 o 
   3   1  14      165.16      332.81    303.05 o 
   4   1  14       57.30     -116.30    303.10 o 
 -10   2  14        0.17      -30.86     81.54 o 
  -9   2  14       27.62       87.23    126.95 o 
  -8   2  14        0.37       35.78     91.90 o 
  -7   2  14        1.11      141.81    111.70 o 
  -6   2  14      131.71      116.63     86.00 o 
  -5   2  14        0.00      -53.43     81.43 o 
  -4   2  14        0.71      155.34     94.13 o 
  -3   2  14       12.53      -27.86     95.80 o 
  -2   2  14        1.28      182.90    144.05 o 
  -1   2  14       25.71       23.29    195.39 o 
   0   2  14      171.87      102.78     84.98 o 
   1   2  14       49.64      114.41    100.71 o 
   2   2  14       36.39      -26.96     87.63 o 
   3   2  14      300.19      424.79    116.68 o 
   4   2  14        1.66        1.71    102.90 o 
  -9   3  14      156.30      139.79    118.06 o 
  -8   3  14        8.71       91.25     91.30 o 
  -7   3  14      152.37       40.56     86.40 o 
  -6   3  14       34.42      -34.25     92.56 o 
  -5   3  14        2.20      100.08     97.19 o 
  -4   3  14      141.49      225.74    107.96 o 
  -3   3  14      300.57      378.85     83.53 o 
  -2   3  14      884.51      922.94    125.72 o 
  -1   3  14      270.15      276.16    113.60 o 
   0   3  14      117.77      258.00    165.75 o 
   1   3  14      302.97      252.48    132.50 o 
   2   3  14      130.93      324.34    119.97 o 
   3   3  14      304.66       37.20    109.51 o 
  -9   4  14       10.47       96.62    224.52 o 
  -8   4  14       31.48      101.71     91.25 o 
  -7   4  14      254.74      360.35     97.58 o 
  -6   4  14      519.76      341.34     93.90 o 
  -5   4  14      516.34      499.34    111.11 o 
  -4   4  14      241.97      175.26     89.67 o 
  -3   4  14        0.97        7.22    180.85 o 
  -2   4  14      240.55      203.54    105.38 o 
  -1   4  14      667.17      836.26    141.79 o 
   0   4  14      351.10      306.01    132.97 o 
   1   4  14      487.20      434.91    136.70 o 
   2   4  14       12.39      312.84    106.85 o 
   3   4  14        3.76     -127.95    194.16 o 
  -9   5  14       36.11       25.32     83.57 o 
  -8   5  14      127.85      132.04     94.70 o 
  -7   5  14        1.19      -85.77     95.55 o 
  -6   5  14        6.89      175.35     88.80 o 
  -5   5  14      304.31      386.62    109.87 o 
  -4   5  14      245.09      386.14     96.06 o 
  -3   5  14      179.76      213.13    108.65 o 
  -2   5  14        3.39       46.55    103.63 o 
  -1   5  14       20.29     -128.83     89.18 o 
   0   5  14      287.45      466.45    137.38 o 
   1   5  14      289.98      344.88    114.32 o 
   2   5  14      152.05       59.89    112.62 o 
   3   5  14       49.04      364.51    107.09 o 
  -9   6  14       17.50      210.79    163.80 o 
  -8   6  14       14.08       97.67     80.56 o 
  -7   6  14      192.98      182.17    109.92 o 
  -6   6  14        1.98      -69.89    118.15 o 
  -5   6  14        0.43       14.35    113.65 o 
  -4   6  14      194.79      170.63     97.18 o 
  -3   6  14      257.68      159.64    113.35 o 
  -2   6  14      239.15      298.14    163.40 o 
  -1   6  14        7.82      231.78    226.92 o 
   0   6  14       91.53      171.15    119.89 o 
   1   6  14      138.94      328.98    137.71 o 
   2   6  14      158.81      346.63    166.72 o 
   3   6  14      118.65      200.29    197.62 o 
  -8   7  14        0.09       10.38    115.20 o 
  -7   7  14       49.38      220.15    104.77 o 
  -6   7  14       20.12       27.75     89.65 o 
  -5   7  14      172.42      187.33     89.00 o 
  -4   7  14       56.42      -86.72    156.72 o 
  -3   7  14        1.66       85.48    133.01 o 
  -2   7  14      157.35      276.01    116.15 o 
  -1   7  14      120.33       67.90    135.51 o 
   0   7  14       87.74        3.68    108.16 o 
   1   7  14        2.98       58.41    119.74 o 
   2   7  14       99.39       73.84    236.42 o 
  -8   8  14        1.37      -27.53    112.64 o 
  -7   8  14        4.66      162.92    126.17 o 
  -6   8  14        1.11      139.37    151.30 o 
  -5   8  14       25.11      -51.99    102.98 o 
  -4   8  14        0.57        9.38    138.61 o 
  -3   8  14       18.27       97.27    139.80 o 
  -2   8  14       56.88       48.75    133.04 o 
  -1   8  14       20.19     -198.91    132.60 o 
   0   8  14       13.18       53.41    122.81 o 
   1   8  14        1.46      -22.84    127.57 o 
   2   8  14       35.30      -29.33    138.78 o 
  -7   9  14       33.78      904.17    366.61 o 
  -6   9  14        0.83      185.80    109.33 o 
  -5   9  14        3.64     -200.82    147.09 o 
  -4   9  14       26.95      -74.60    124.67 o 
  -3   9  14      126.91      -75.06    125.88 o 
  -2   9  14       38.51      192.58    136.77 o 
  -1   9  14       33.85      142.64    224.38 o 
   0   9  14        9.45      230.31    204.20 o 
   1   9  14        5.41      171.33    157.39 o 
  -7  10  14        0.01      117.53    139.36 o 
  -6  10  14       81.10      -98.20    135.63 o 
  -5  10  14       65.70      182.68    144.28 o 
  -4  10  14       12.06      103.53    146.35 o 
  -3  10  14      248.36      199.10    144.93 o 
  -2  10  14       32.77       31.15    112.18 o 
  -1  10  14        8.34       79.45    105.66 o 
   0  10  14       74.33       44.09    117.92 o 
   1  10  14      341.25      469.51     99.47 o 
  -6  11  14        4.84     -353.51    235.68 o 
  -5  11  14        2.37      411.63    189.90 o 
  -4  11  14        4.98      167.33    162.65 o 
  -3  11  14       11.58       29.41     77.82 o 
  -2  11  14       40.18       43.88     94.51 o 
  -1  11  14        8.28     -145.40    132.86 o 
   0  11  14        8.05       34.00     91.49 o 
  -4  12  14       10.57      239.71    172.48 o 
  -3  12  14       31.68      167.24     94.86 o 
  -2  12  14       17.27      107.30    179.86 o 
  -9   1  15       14.99      -81.32    131.69 o 
  -8   1  15       68.04       38.67    105.98 o 
  -7   1  15      109.82      134.90     78.08 o 
  -6   1  15      341.50      406.19     99.91 o 
  -5   1  15      685.24      624.73    130.28 o 
  -4   1  15       12.98       58.26    155.31 o 
  -3   1  15       10.79      139.43     91.85 o 
  -2   1  15      285.03      353.19     96.93 o 
  -1   1  15      576.18      687.74    127.45 o 
   0   1  15      419.27      781.07    238.71 o 
   1   1  15      260.73      165.05    142.80 o 
   2   1  15       13.67      104.58    216.20 o 
   3   1  15      154.30      257.35    255.34 o 
  -9   2  15       52.73      135.39     99.93 o 
  -8   2  15      278.23      246.14     88.04 o 
  -7   2  15       64.83        4.43    105.82 o 
  -6   2  15       54.05       30.37     84.37 o 
  -5   2  15      561.44      566.01    114.81 o 
  -4   2  15      783.47     1003.78    115.51 o 
  -3   2  15      947.29     1011.05    149.80 o 
  -2   2  15      232.18      403.92    132.83 o 
  -1   2  15        1.30       -2.89    113.54 o 
   0   2  15       50.99      129.33    120.83 o 
   1   2  15      478.25      637.70    136.27 o 
   2   2  15      617.22      638.68    102.67 o 
  -9   3  15        7.31       -3.82     99.49 o 
  -8   3  15       45.47       95.03    141.27 o 
  -7   3  15      159.98       68.25    107.49 o 
  -6   3  15      243.00      342.10    108.17 o 
  -5   3  15      263.88      182.17     85.89 o 
  -4   3  15       15.15      -49.62     99.48 o 
  -3   3  15        0.61      -42.68    109.43 o 
  -2   3  15      114.10       71.45    102.62 o 
  -1   3  15      407.55      382.05    165.93 o 
   0   3  15      175.39      191.42     97.71 o 
   1   3  15        1.33       22.13    122.48 o 
   2   3  15        5.40      425.50    142.92 o 
  -9   4  15      160.16      248.24     89.58 o 
  -8   4  15      201.59      131.21     88.75 o 
  -7   4  15       72.29      133.12     98.28 o 
  -6   4  15       76.66      207.51    105.71 o 
  -5   4  15       24.92      183.77    181.59 o 
  -4   4  15        4.12       40.19    118.44 o 
  -3   4  15       10.68     -187.66    125.11 o 
  -2   4  15      142.17       97.70    111.11 o 
  -1   4  15       47.23      185.88    122.52 o 
   0   4  15       77.12      147.70    109.63 o 
   1   4  15        3.68      -22.44    117.50 o 
   2   4  15       20.73      -94.06    203.35 o 
  -8   5  15       81.29      204.00    105.78 o 
  -7   5  15       75.30       15.78     88.99 o 
  -6   5  15        0.38       55.40    149.13 o 
  -5   5  15       40.10        4.92     96.68 o 
  -4   5  15       72.73      -23.24     87.50 o 
  -3   5  15       90.84      132.45    113.05 o 
  -2   5  15      261.85      293.42    108.89 o 
  -1   5  15       95.61      164.95    125.12 o 
   0   5  15       20.60      176.46    110.42 o 
   1   5  15        7.67       -6.86    135.00 o 
   2   5  15        4.39       59.88    104.98 o 
  -8   6  15        7.46       24.68    227.27 o 
  -7   6  15        8.85     -117.65    103.28 o 
  -6   6  15        2.43      -60.96    116.08 o 
  -5   6  15       60.45      488.59    124.08 o 
  -4   6  15       98.52      172.47    136.04 o 
  -3   6  15       24.34      161.29    107.82 o 
  -2   6  15       26.38      334.11    152.25 o 
  -1   6  15       13.52       96.34    196.22 o 
   0   6  15       83.23      152.22    126.61 o 
   1   6  15       25.25       94.38    250.73 o 
  -7   7  15        1.01       59.26    100.44 o 
  -6   7  15        0.26      125.08    114.03 o 
  -5   7  15        6.85      178.29     95.54 o 
  -4   7  15       28.50       56.70    148.20 o 
  -3   7  15       26.62      173.54    181.13 o 
  -2   7  15       43.93      181.52    135.11 o 
  -1   7  15        0.02      136.52    139.59 o 
   0   7  15        1.76     -207.52    138.34 o 
   1   7  15        0.15       29.66    105.55 o 
  -7   8  15       99.38      244.85    152.17 o 
  -6   8  15       86.99      248.60    108.89 o 
  -5   8  15       69.58     -124.26    229.47 o 
  -4   8  15        0.69       64.81    151.61 o 
  -3   8  15       49.52      -62.82    127.41 o 
  -2   8  15        1.17      -49.85    158.58 o 
  -1   8  15       14.51       34.71    118.08 o 
   0   8  15       18.35      335.27    135.66 o 
  -6   9  15       36.83      504.23    145.47 o 
  -5   9  15        2.64      131.42    207.42 o 
  -4   9  15       17.30      213.38    156.66 o 
  -3   9  15       90.32      150.64    126.27 o 
  -2   9  15       37.74      206.38    122.74 o 
  -1   9  15        2.46      236.55    187.92 o 
   0   9  15        8.75       80.21    255.59 o 
  -5  10  15       30.83      139.95    142.46 o 
  -4  10  15      154.55      266.06    205.39 o 
  -3  10  15       81.95       79.44    109.60 o 
  -2  10  15        9.08     -260.65    198.60 o 
  -1  10  15        1.12      140.10    131.46 o 
  -8   0  16        1.70     -164.87    116.17 o 
  -7   0  16       50.28       72.99    126.54 o 
  -6   0  16      257.91      292.45    175.02 o 
  -5   0  16       46.56      -18.10    119.26 o 
  -4   0  16      964.75      697.99    198.30 o 
  -3   0  16      342.06      356.73    303.15 o 
  -2   0  16      455.18      629.95    230.12 o 
  -1   0  16      637.11      452.33    195.27 o 
   0   0  16      589.60      797.68    277.22 o 
   1   0  16      107.88       91.74    260.85 o 
  -8   1  16      130.94      123.08    105.71 o 
  -7   1  16       79.95       59.89     92.43 o 
  -6   1  16      116.74      180.81    109.26 o 
  -5   1  16      489.47      355.26    108.85 o 
  -4   1  16      123.31      259.01    121.21 o 
  -3   1  16       74.03       -4.99    104.89 o 
  -2   1  16      151.79      347.63    147.37 o 
  -1   1  16        4.26       46.17    102.61 o 
   0   1  16       35.64     -153.84    135.37 o 
   1   1  16       69.71      -13.86    150.78 o 
  -8   2  16       52.80      140.31    101.77 o 
  -7   2  16        0.09      207.79    118.44 o 
  -6   2  16        1.45       -7.50     91.96 o 
  -5   2  16       81.10      185.14    110.13 o 
  -4   2  16      523.25      429.86    100.89 o 
  -3   2  16      114.08       81.24    135.35 o 
  -2   2  16       35.22      136.52    173.81 o 
  -1   2  16       22.03      173.00    128.03 o 
   0   2  16        8.40      -17.52    133.44 o 
   1   2  16        0.92     -115.28    215.22 o 
  -8   3  16       18.77      105.38    102.59 o 
  -7   3  16       43.77      -46.64     84.33 o 
  -6   3  16       39.41       62.41    126.80 o 
  -5   3  16       30.47      172.09     87.13 o 
  -4   3  16      209.64      331.87    106.46 o 
  -3   3  16       45.50      -40.13    118.95 o 
  -2   3  16       68.67        5.88    118.57 o 
  -1   3  16       71.67      -48.48    181.63 o 
   0   3  16      236.11      311.67    151.49 o 
   1   3  16      131.72      234.85    130.46 o 
  -8   4  16        2.77       41.21    138.54 o 
  -7   4  16      106.43      131.26    203.71 o 
  -6   4  16       83.79       31.21    107.64 o 
  -5   4  16       28.36      213.62    130.10 o 
  -4   4  16       18.34      -25.63    123.39 o 
  -3   4  16      107.20       42.81    114.48 o 
  -2   4  16      250.89      105.30    101.77 o 
  -1   4  16       84.38      101.45    110.82 o 
   0   4  16       90.74      301.49    163.32 o 
   1   4  16        1.17      253.62    267.12 o 
  -7   5  16      117.02      194.91     98.18 o 
  -6   5  16       94.22      466.73    151.92 o 
  -5   5  16        0.25       61.90    133.33 o 
  -4   5  16        4.85      209.12    124.78 o 
  -3   5  16       11.14        7.26    106.53 o 
  -2   5  16       94.98      142.72    139.53 o 
  -1   5  16       16.45       90.54    160.10 o 
   0   5  16       21.60       19.60    201.15 o 
  -7   6  16        0.82       11.54     89.73 o 
  -6   6  16       15.99       84.74    171.19 o 
  -5   6  16      173.74       58.35    128.27 o 
  -4   6  16      314.09      342.54    108.69 o 
  -3   6  16      299.01      449.88    189.08 o 
  -2   6  16      219.07      428.29    199.11 o 
  -1   6  16       93.64       47.29    131.68 o 
   0   6  16        3.39      148.73    148.79 o 
  -6   7  16       86.45      355.01    129.00 o 
  -5   7  16      105.16      160.53    107.83 o 
  -4   7  16        1.54      281.21    170.75 o 
  -3   7  16       12.55      -49.02    201.07 o 
  -2   7  16      103.32      343.58    136.12 o 
  -1   7  16      142.28       64.86    133.46 o 
  -5   8  16       33.48      119.72    148.95 o 
  -4   8  16       11.49      109.56    135.26 o 
  -3   8  16       43.43     -178.86    143.51 o 
  -2   8  16        6.36      111.49    184.86 o 
  -7   1  17        4.07       74.17     98.78 o 
  -6   1  17       44.19       75.98    123.57 o 
  -5   1  17       46.99      142.82    127.84 o 
  -4   1  17        3.54       -4.06    123.97 o 
  -3   1  17        1.51       36.70     83.53 o 
  -2   1  17       19.05     -146.95    115.64 o 
  -1   1  17        4.88      147.95    138.49 o 
   0   1  17        7.96      182.48    118.69 o 
  -7   2  17       29.30      274.51    114.56 o 
  -6   2  17        0.16      207.18    141.32 o 
  -5   2  17        0.69       33.16    124.24 o 
  -4   2  17       22.86       13.21    182.78 o 
  -3   2  17        5.03      166.08    141.45 o 
  -2   2  17        6.01      -12.79    161.79 o 
  -1   2  17        7.72      -13.81     90.82 o 
  -6   3  17        0.38       -3.21    102.83 o 
  -5   3  17      146.95      353.30    109.39 o 
  -4   3  17       94.77      381.53    126.20 o 
  -3   3  17       13.98      211.91    135.20 o 
  -2   3  17       47.04       37.22    129.68 o 
  -1   3  17       71.34     -178.35    156.02 o 
  -6   4  17       87.42      196.31     98.60 o 
  -5   4  17       91.14      196.22    119.65 o 
  -4   4  17       14.78       22.77    137.67 o 
  -3   4  17       68.34     -168.02    119.53 o 
  -2   4  17      153.48      446.45    155.70 o 
  -1   4  17      214.98      379.13    117.78 o 
  -6   5  17        9.42       67.69    115.27 o 
  -5   5  17       39.02      -81.22    279.52 o 
  -4   5  17      172.27      134.75    119.33 o 
  -3   5  17      153.93      206.16    135.12 o 
  -2   5  17       99.21      -69.53    114.67 o 
  -5   6  17        2.28      -60.54    149.64 o 
  -4   6  17        0.06      186.04    117.32 o 
  -3   6  17        0.20      -45.19    133.22 o 
  -4   0  18        2.66      293.40    153.90 o 
  -4   1  18      102.17      335.01    145.53 o 
                                                 
